# Supplementary material for: Single cell RNA and immune repertoire profiling of COVID-19 patients reveal novel neutralizing antibody
Source: Protein Cell. 2020 Nov 25;12(10):751–5. doi: 10.1007/s13238-020-00807-6 (PMC7686823; doi:10.1007/s13238-020-00807-6)
Supplement: 13238_2020_807_MOESM2_ESM — Table S1. Data information of 16 COVID-19 patients [file 13238_2020_807_moesm2_esm.xlsx]

## Sheet: Table S1
Table S1. Data information of 16 COVID-19 patients
Patient	Age	Sex	Disease condition	scRNA-seq	scBCR-seq	BCR-seq
P1	62	Female	Severe	Yes	Yes	Yes
P2	60	Male	Severe	Yes	Yes	Yes
P3	59	Female	Severe	Yes	Yes	Yes
P4	70	Male	Severe	Yes	Yes	Yes
P5	47	Male	Moderate	Yes	Yes	Yes
P6	32	Female	Moderate	Yes	Yes	Yes
P7	79	Female	Moderate	Yes	Yes	Yes
P8	54	Female	Moderate	Yes	Yes	Yes
P9	53	Male	Moderate	Yes	Yes	Yes
P10	59	Female	Moderate	Yes	Yes	Yes
P11	47	Female	Moderate	Yes	Yes	Yes
P12	76	Female	Moderate	Yes	Yes	Yes
P13	32	Male	Critical	No	No	Yes
P14	56	Male	Moderate	No	No	Yes
P15	47	Female	Moderate	No	No	No
P16	61	Male	Moderate	No	No	Yes
Notes: Some data are missing due to insufficient genomic or transcriptomic materials.
