# Supplementary material for: Single cell RNA and immune repertoire profiling of COVID-19 patients reveal novel neutralizing antibody
Source: Protein Cell. 2020 Nov 25;12(10):751–5. doi: 10.1007/s13238-020-00807-6 (PMC7686823; doi:10.1007/s13238-020-00807-6)
Supplement: 13238_2020_807_MOESM3_ESM — Table S2. The summary of single cell RNA sequencing data [file 13238_2020_807_moesm3_esm.xlsx]

## Sheet: Table S2
Table S2. The summary of single cell RNA sequencing data
ID	No. of Reads	Base (GB)	Valid Barcodes	Valid UMIs	Mapping Ratio	Cells	Total Genes Detected	Median Genes per Cell	Median UMI Counts per Cell
P1	1340828713	402	0.842	0.999	0.885	7860	19062	1340	3606
P2	1082310143	325	0.828	0.998	0.891	5826	18390	1256	3065
P3	1124072299	337	0.838	0.998	0.877	7170	19181	1214	2889
P4	1055194541	317	0.828	0.999	0.916	8483	19033	1305	3421
P5	1098353630	330	0.832	0.999	0.92	11152	19113	972	2334
P6	1053026965	316	0.843	0.999	0.904	7831	19167	1410	3408
P7	1109287386	333	0.855	0.998	0.877	6439	19026	1452	3799
P8	1064548603	319	0.846	0.998	0.9	7392	19085	1411	3608
P9	1001973046	301	0.863	0.999	0.901	8258	19071	1484	4035
P10	979661032	294	0.844	0.999	0.918	8886	19199	1158	3458
P11	1044384125	313	0.823	0.999	0.925	9309	19096	1165	3154
P12	892919581	268	0.863	0.999	0.909	7798	19041	1337	3628
HC1	NA	NA	NA	NA	NA	7231	19324	1382	4278
HC2	NA	NA	NA	NA	NA	11715	20085	1403	4075
HC3	NA	NA	NA	NA	NA	5612	18804	1512	4387
HC4	NA	NA	NA	NA	NA	3468	17442	958	3197
HC5	NA	NA	NA	NA	NA	5261	18084	612	1363
HC6	NA	NA	NA	NA	NA	2798	16462	519	1185
HC7	NA	NA	NA	NA	NA	4336	18129	769	2075
HC8	NA	NA	NA	NA	NA	4131	18451	944	2847
Notes: Part of the sequencing and preprocessing information in the healthy controls is missing because we only obtained the expression matrix data.
