# Supplementary material for: Single cell RNA and immune repertoire profiling of COVID-19 patients reveal novel neutralizing antibody
Source: Protein Cell. 2020 Nov 25;12(10):751–5. doi: 10.1007/s13238-020-00807-6 (PMC7686823; doi:10.1007/s13238-020-00807-6)
Supplement: 13238_2020_807_MOESM4_ESM — Table S3. The summary of BCR-seq data [file 13238_2020_807_moesm4_esm.xlsx]

## Sheet: Table S3
Table S3. The summary of BCR-seq data
Sample	Total reads	Aligned reads	Clonotypes	IGH chains
P1	26128613	0.9851	520216	519,982 (99.96%)
P2	25106741	0.9894	380556	380,356 (99.95%)
P3	25941541	0.9875	616655	616,403 (99.96%)
P4	34970454	0.9886	254485	226,594 (89.04%)
P5	31388952	0.9912	203215	184,170 (90.63%)
P5_r	25803185	0.9861	388209	388,016 (99.95%)
P6	24986045	0.9902	205240	204,996 (99.88%)
P6_r	28281239	0.9887	418845	395,678 (94.47%)
P7	23666006	0.9904	523083	522,906 (99.97%)
P8	31821146	0.9835	689515	689,263 (99.96%)
P9	25000648	0.9864	137322	121,360 (88.38%)
P10	39275722	0.9886	316994	290,826 (91.74%)
P11	29824398	0.9909	178390	157,733 (88.42%)
P12	31755966	0.987	291586	268,862 (92.21%)
P13	28466456	0.9884	695925	695,677 (99.96%)
P14	26773780	0.9877	903397	903,176 (99.98%)
P15	NA	NA	NA	NA
P16	38190126	0.989	165233	142,057 (85.97%)
All	497381018	0.9882	6888866	6,708,055 (97.38%)
Notes: Some data are missing due to insufficient transcriptomic materials.
