# Supplementary material for: Single cell RNA and immune repertoire profiling of COVID-19 patients reveal novel neutralizing antibody
Source: Protein Cell. 2020 Nov 25;12(10):751–5. doi: 10.1007/s13238-020-00807-6 (PMC7686823; doi:10.1007/s13238-020-00807-6)
Supplement: 13238_2020_807_MOESM5_ESM — Table S4. The filtered 347 BCRs of BCR repertoire analysis [file 13238_2020_807_moesm5_esm.xlsx]

## Sheet: Table S4
Table S4. The filtered 347 BCRs of BCR repertoire analysis
SampleID	barcode	is_cell	contig_id	high_confidence	length	chain	v_gene	d_gene	j_gene	c_gene	full_length	productive	cdr3	cdr3_nt	reads	umis	raw_clonotype_id	raw_consensus_id	isPlasma
P2	ACACCGGGTTAAGACA-1	TRUE	ACACCGGGTTAAGACA-1_contig_1	TRUE	557	IGH	IGHV4-34	IGHD2-2	IGHJ6	IGHM	TRUE	TRUE	CARQGIVVVPAALGLGLYYYYYMDVW	TGTGCGAGACAGGGCATTGTAGTAGTACCAGCTGCTCTGGGGCTGGGTCTCTACTACTACTACTACATGGACGTCTGG	17366	60	clonotype56	clonotype56_consensus_1	1
P2	ACACCGGGTTAAGACA-1	TRUE	ACACCGGGTTAAGACA-1_contig_2	TRUE	636	IGL	IGLV3-19	None	IGLJ1	IGLC1	TRUE	TRUE	CNSRDSSGNHLYVF	TGTAACTCCCGGGACAGCAGTGGTAACCATCTTTATGTCTTC	47464	207	clonotype56	clonotype56_consensus_2	1
P1	ACTTACTGTGGGTCAA-1	TRUE	ACTTACTGTGGGTCAA-1_contig_2	TRUE	673	IGH	IGHV4-39	IGHD3-3	IGHJ4	IGHG1	TRUE	TRUE	CARRNLRITIFGVVTDYFDYW	TGTGCGAGACGAAACTTACGTATTACGATTTTTGGAGTGGTTACTGACTACTTTGACTACTGG	9836	12	clonotype244	clonotype244_consensus_2	0
P1	ACTTACTGTGGGTCAA-1	TRUE	ACTTACTGTGGGTCAA-1_contig_1	TRUE	554	IGK	IGKV1D-39	None	IGKJ2	IGKC	TRUE	TRUE	CQQSYSTPYTF	TGTCAACAGAGTTACAGTACCCCGTACACTTTT	46770	55	clonotype244	clonotype244_consensus_1	0
P1	CCATGTCGTTGCGCAC-1	TRUE	CCATGTCGTTGCGCAC-1_contig_2	TRUE	640	IGH	IGHV1-69D	None	IGHJ3	IGHA1	TRUE	TRUE	CAREEEGYNHRDAFDIW	TGTGCGCGGGAAGAGGAGGGCTACAATCATAGGGATGCTTTTGATATTTGG	11458	14	clonotype54	clonotype54_consensus_2	0
P1	CCATGTCGTTGCGCAC-1	TRUE	CCATGTCGTTGCGCAC-1_contig_1	TRUE	566	IGK	IGKV4-1	None	IGKJ3	IGKC	TRUE	TRUE	CQQYYNSPYTF	TGTCAGCAATATTATAATAGTCCATACACTTTC	36008	39	clonotype54	clonotype54_consensus_1	0
P5	AGCTCCTTCGAGAACG-1	TRUE	AGCTCCTTCGAGAACG-1_contig_2	TRUE	566	IGH	IGHV3-23	None	IGHJ6	IGHG2	TRUE	TRUE	CAKVFENTVDYGMDVW	TGTGCGAAAGTCTTCGAGAATACGGTGGATTACGGTATGGACGTCTGG	52	1	clonotype220	clonotype220_consensus_1	1
P5	AGCTCCTTCGAGAACG-1	TRUE	AGCTCCTTCGAGAACG-1_contig_1	TRUE	551	IGK	IGKV1D-39	None	IGKJ4	IGKC	TRUE	TRUE	CLQSYRIPLTF	TGTCTACAGAGTTACCGTATTCCCCTCACTTTC	680	3	clonotype220	clonotype220_consensus_2	1
P5	AACTGGTGTTAGATGA-1	TRUE	AACTGGTGTTAGATGA-1_contig_2	TRUE	686	IGH	IGHV4-39	IGHD3-22	IGHJ4	IGHG1	TRUE	TRUE	CARMQRITMIVVVITGGYYFDYW	TGTGCGAGGATGCAACGTATTACTATGATAGTAGTGGTTATTACTGGCGGATACTACTTTGACTACTGG	22534	2257	clonotype165	clonotype165_consensus_1	1
P5	AACTGGTGTTAGATGA-1	TRUE	AACTGGTGTTAGATGA-1_contig_1	TRUE	551	IGK	IGKV1-12	None	IGKJ4	IGKC	TRUE	TRUE	CQQANSFPLTF	TGTCAACAGGCTAACAGTTTCCCGCTCACTTTC	53662	4699	clonotype165	clonotype165_consensus_2	1
P4	ATTGGTGCAAGGGTCA-1	TRUE	ATTGGTGCAAGGGTCA-1_contig_2	TRUE	678	IGH	IGHV3-23	None	IGHJ2	IGHA1	TRUE	TRUE	CAKDHYYDNSGSSEGYWYFDVW	TGCGCGAAAGATCACTACTATGACAATAGTGGTTCCTCCGAAGGCTACTGGTACTTCGATGTCTGG	35490	1571	clonotype21	clonotype21_consensus_2	1
P4	ATTGGTGCAAGGGTCA-1	TRUE	ATTGGTGCAAGGGTCA-1_contig_1	TRUE	633	IGL	IGLV3-21	None	IGLJ2	IGLC3	TRUE	TRUE	CQVWDSSSDHVVF	TGTCAGGTGTGGGATAGTAGTAGTGATCACGTGGTTTTC	42344	3680	clonotype21	clonotype21_consensus_1	1
P5	CGATGTAAGGGCATGT-1	TRUE	CGATGTAAGGGCATGT-1_contig_2	TRUE	663	IGH	IGHV1-3	IGHD3-9	IGHJ4	IGHG1	TRUE	TRUE	CARGPISPYDILTGYRYYFDYW	TGTGCGAGAGGTCCGATATCTCCTTACGATATTTTGACTGGTTACCGTTACTACTTTGACTACTGG	19934	4434	clonotype35	clonotype35_consensus_2	1
P5	CGATGTAAGGGCATGT-1	TRUE	CGATGTAAGGGCATGT-1_contig_1	TRUE	554	IGK	IGKV1-5	None	IGKJ2	IGKC	TRUE	TRUE	CQQYNSYSSYTF	TGCCAACAGTATAATAGTTATTCTTCGTACACTTTT	58110	11656	clonotype35	clonotype35_consensus_1	1
P5	AAGGTTCCACAGCGTC-1	TRUE	AAGGTTCCACAGCGTC-1_contig_2	TRUE	656	IGH	IGHV4-34	None	IGHJ5	IGHA1	TRUE	TRUE	CARGGYGSGNYRTRSWFDPW	TGTGCGAGAGGGGGCTATGGTTCGGGGAATTATAGGACCCGCAGCTGGTTCGACCCCTGG	28972	3104	clonotype110	clonotype110_consensus_1	1
P5	AAGGTTCCACAGCGTC-1	TRUE	AAGGTTCCACAGCGTC-1_contig_1	TRUE	840	IGK	IGKV3-20	None	IGKJ1	IGKC	TRUE	TRUE	CQQYGSSLWTF	TGTCAGCAGTATGGAAGCTCATTGTGGACGTTC	49364	4791	clonotype110	clonotype110_consensus_2	1
P5	ACAGCCGTCCGCGTTT-1	TRUE	ACAGCCGTCCGCGTTT-1_contig_1	TRUE	666	IGH	IGHV3-23	None	IGHJ3	IGHA1	TRUE	TRUE	CAKDYCNGGTCYDALDVW	TGTGCGAAGGATTATTGCAATGGTGGCACCTGCTACGATGCTTTAGATGTCTGG	18846	3334	clonotype178	clonotype178_consensus_2	1
P5	ACAGCCGTCCGCGTTT-1	TRUE	ACAGCCGTCCGCGTTT-1_contig_2	TRUE	636	IGL	IGLV3-21	None	IGLJ1	IGLC1	TRUE	TRUE	CQVWDTRSDHNYVF	TGTCAGGTGTGGGATACTAGGAGTGATCATAACTATGTCTTC	59176	12116	clonotype178	clonotype178_consensus_1	1
P2	GTCTTCGAGTGTACTC-1	TRUE	GTCTTCGAGTGTACTC-1_contig_1	TRUE	662	IGH	IGHV4-34	IGHD2-15	IGHJ6	IGHG1	TRUE	TRUE	CARGAQDIVVVIAVYYYYYYMDVW	TGTGCGAGAGGCGCCCAGGATATTGTAGTGGTGATAGCTGTTTACTATTACTACTACTACATGGACGTCTGG	13960	64	clonotype423	clonotype423_consensus_2	1
P2	GTCTTCGAGTGTACTC-1	TRUE	GTCTTCGAGTGTACTC-1_contig_2	TRUE	633	IGL	IGLV3-19	None	IGLJ3	IGLC2	TRUE	TRUE	CNSRDSSGNHWVF	TGTAACTCCCGGGACAGCAGTGGTAACCATTGGGTGTTC	56700	319	clonotype423	clonotype423_consensus_1	1
P5	GTTCTCGGTCTCATCC-1	TRUE	GTTCTCGGTCTCATCC-1_contig_2	TRUE	623	IGH	IGHV2-70	None	IGHJ4	IGHA1	TRUE	TRUE	CARTREVDREYYFDYW	TGTGCACGGACCCGCGAGGTTGACCGGGAATATTACTTTGACTACTGG	27168	1351	clonotype551	clonotype551_consensus_2	1
P5	GTTCTCGGTCTCATCC-1	TRUE	GTTCTCGGTCTCATCC-1_contig_1	TRUE	633	IGL	IGLV3-21	None	IGLJ3	IGLC2	TRUE	TRUE	CQVWDTSSDNPVF	TGTCAGGTGTGGGATACTAGTAGTGATAATCCGGTGTTC	50230	4823	clonotype551	clonotype551_consensus_1	1
P10	CCCAATCTCTCTGTCG-1	TRUE	CCCAATCTCTCTGTCG-1_contig_1	TRUE	666	IGH	IGHV3-48	None	IGHJ4	IGHA1	TRUE	TRUE	CARDLGSGSYYTAPVDYW	TGTGCGAGAGATTTAGGTTCGGGGAGTTACTATACTGCCCCTGTTGACTACTGG	12518	1555	clonotype297	clonotype297_consensus_2	0
P10	CCCAATCTCTCTGTCG-1	TRUE	CCCAATCTCTCTGTCG-1_contig_2	TRUE	648	IGK	IGKV3-20	None	IGKJ4	IGKC	TRUE	TRUE	CQQYGSSPGLTF	TGTCAGCAGTATGGTAGCTCACCGGGGCTCACTTTC	65250	7799	clonotype297	clonotype297_consensus_1	0
P10	TTCGGTCAGGGTGTGT-1	TRUE	TTCGGTCAGGGTGTGT-1_contig_2	TRUE	589	IGH	IGHV3-23	IGHD3-22	IGHJ4	IGHM	TRUE	TRUE	CAKAPFGDYYESSGYYTVFDYW	TGTGCGAAAGCTCCGTTCGGGGATTACTATGAAAGTAGTGGTTATTACACTGTCTTTGACTACTGG	5792	18	clonotype803	clonotype803_consensus_2	1
P10	TTCGGTCAGGGTGTGT-1	TRUE	TTCGGTCAGGGTGTGT-1_contig_1	TRUE	556	IGK	IGKV1D-13	None	IGKJ4	IGKC	TRUE	TRUE	CQQYFSTLALTF	TGTCAACAATATTTTAGTACCCTCGCGCTCACTTTC	12782	34	clonotype803	clonotype803_consensus_1	1
P12	CGATTGAAGACCTTTG-1	TRUE	CGATTGAAGACCTTTG-1_contig_2	TRUE	572	IGH	IGHV3-49	None	IGHJ4	IGHM	TRUE	TRUE	CTSAPEIGVVPAATHW	TGTACTAGTGCCCCCGAGATTGGGGTAGTCCCAGCTGCCACCCACTGG	318	4	clonotype318	clonotype318_consensus_1	1
P12	CGATTGAAGACCTTTG-1	TRUE	CGATTGAAGACCTTTG-1_contig_3	TRUE	578	IGH	IGHV3-49	None	IGHJ4	IGHM	TRUE	TRUE	CTSAPEIGVVPAATHW	TGTACTAGTGCCCCCGAGATTGGGGTAGTCCCAGCTGCCACCCACTGG	18980	27	clonotype318	clonotype318_consensus_1	1
P12	CGATTGAAGACCTTTG-1	TRUE	CGATTGAAGACCTTTG-1_contig_1	TRUE	554	IGK	IGKV3-20	None	IGKJ1	IGKC	TRUE	TRUE	CQQYGSSQGTF	TGTCAGCAGTATGGTAGCTCTCAAGGGACGTTC	45436	49	clonotype318	clonotype318_consensus_2	1
P5	CATCAAGCACTGAAGG-1	TRUE	CATCAAGCACTGAAGG-1_contig_2	TRUE	705	IGH	IGHV4-39	None	IGHJ5	IGHG1	TRUE	TRUE	CARHKRPERISVIGGAFGHWFDPW	TGTGCGAGACATAAGAGGCCGGAGCGAATTAGTGTGATTGGGGGAGCCTTTGGACACTGGTTCGACCCCTGG	16104	429	clonotype57	clonotype57_consensus_2	0
P5	CATCAAGCACTGAAGG-1	TRUE	CATCAAGCACTGAAGG-1_contig_1	TRUE	559	IGK	IGKV3-15	None	IGKJ4	IGKC	TRUE	TRUE	CQQYNNWVTF	TGTCAGCAGTATAATAATTGGGTCACTTTC	59866	1518	clonotype57	clonotype57_consensus_1	0
P5	TCCCGATCAAACGCGA-1	TRUE	TCCCGATCAAACGCGA-1_contig_1	TRUE	712	IGH	IGHV1-8	IGHD3-10	IGHJ5	IGHG1	TRUE	TRUE	CARGSSYWRSQLLWFGELLYWFDPW	TGTGCGAGAGGCAGCTCTTATTGGCGCAGTCAATTACTATGGTTCGGGGAGTTATTATACTGGTTCGACCCCTGG	32966	1296	clonotype584	clonotype584_consensus_1	1
P5	TCCCGATCAAACGCGA-1	TRUE	TCCCGATCAAACGCGA-1_contig_2	TRUE	633	IGL	IGLV3-19	None	IGLJ2	IGLC2	TRUE	TRUE	CNSRDSSGNHLVF	TGTAACTCCCGGGACAGCAGTGGTAACCATCTGGTGTTC	44354	2470	clonotype584	clonotype584_consensus_2	1
P1	CTTGGCTGTAAGGATT-1	TRUE	CTTGGCTGTAAGGATT-1_contig_2	TRUE	566	IGH	IGHV3-33	None	IGHJ3	IGHM	TRUE	TRUE	CARARNNYDISGFAAFDLW	TGTGCCAGAGCCAGAAATAACTATGATATTAGTGGTTTTGCTGCTTTTGATCTTTGG	10060	14	clonotype854	clonotype854_consensus_1	0
P1	CTTGGCTGTAAGGATT-1	TRUE	CTTGGCTGTAAGGATT-1_contig_1	TRUE	559	IGK	IGKV1D-39	None	IGKJ2	IGKC	TRUE	TRUE	CQQSYSRPPYTF	TGTCAGCAGAGTTACAGTAGGCCTCCCTACACTTTT	37946	42	clonotype854	clonotype854_consensus_2	0
P3	ACTGAACGTTGAGTTC-1	TRUE	ACTGAACGTTGAGTTC-1_contig_1	TRUE	577	IGH	IGHV3-23	None	IGHJ4	IGHM	TRUE	TRUE	CASQYGSGKYYLADFDYW	TGTGCGAGCCAATATGGTTCGGGGAAGTATTACCTAGCCGACTTTGACTACTGG	3086	10	clonotype262	clonotype262_consensus_2	1
P3	ACTGAACGTTGAGTTC-1	TRUE	ACTGAACGTTGAGTTC-1_contig_2	TRUE	605	IGK	IGKV2-30	None	IGKJ1	IGKC	TRUE	TRUE	CMQATHWPPWTF	TGCATGCAAGCTACACACTGGCCTCCGTGGACGTTC	19624	60	clonotype262	clonotype262_consensus_1	1
P9	CTGATCCGTAGGGTAC-1	TRUE	CTGATCCGTAGGGTAC-1_contig_1	TRUE	645	IGH	IGHV1-69D	None	IGHJ4	IGHA1	TRUE	TRUE	CASDGPVFSLGATGFNHW	TGTGCGAGTGATGGGCCCGTTTTCTCCTTGGGGGCGACAGGCTTTAACCACTGG	19672	4152	clonotype2	clonotype2_consensus_2	1
P9	CTGATCCGTAGGGTAC-1	TRUE	CTGATCCGTAGGGTAC-1_contig_2	TRUE	556	IGK	IGKV3-20	None	IGKJ1	IGKC	TRUE	TRUE	CQQYGDSPWTF	TGTCAGCAGTATGGTGACTCACCGTGGACGTTC	58444	12726	clonotype2	clonotype2_consensus_1	1
P4	GGATTACCATCTCCCA-1	TRUE	GGATTACCATCTCCCA-1_contig_2	TRUE	659	IGH	IGHV1-18	None	IGHJ4	IGHG1	TRUE	TRUE	CATDCPSASCHFAFW	TGTGCGACCGATTGTCCCAGTGCCAGCTGCCATTTCGCCTTCTGG	24928	2582	clonotype377	clonotype377_consensus_2	1
P4	GGATTACCATCTCCCA-1	TRUE	GGATTACCATCTCCCA-1_contig_1	TRUE	743	IGK	IGKV3-20	None	IGKJ2	IGKC	TRUE	TRUE	CHQYGSSPTF	TGTCACCAGTATGGTTCGTCACCCACTTTT	52740	4404	clonotype377	clonotype377_consensus_1	1
P10	CAACCAAAGAGTTGGC-1	TRUE	CAACCAAAGAGTTGGC-1_contig_2	TRUE	664	IGH	IGHV1-2	IGHD3-9	IGHJ4	IGHG1	TRUE	TRUE	CARKDGILTGYYDYW	TGTGCGAGAAAGGACGGTATTTTGACTGGTTATTATGACTACTGG	33628	3338	clonotype220	clonotype220_consensus_1	1
P10	CAACCAAAGAGTTGGC-1	TRUE	CAACCAAAGAGTTGGC-1_contig_1	TRUE	685	IGL	IGLV6-57	None	IGLJ2	IGLC3	TRUE	TRUE	CQSYDDTNVIF	TGTCAGTCTTATGATGACACCAATGTGATATTC	41492	5749	clonotype220	clonotype220_consensus_2	1
P4	GTAACTGGTTCAGTAC-1	TRUE	GTAACTGGTTCAGTAC-1_contig_1	TRUE	512	IGH	IGHV4-34	None	IGHJ5	IGHM	TRUE	TRUE	CASGLVWWDSW	TGTGCGAGCGGGCTGGTGTGGTGGGACTCCTGG	21758	926	clonotype400	clonotype400_consensus_2	1
P4	GTAACTGGTTCAGTAC-1	TRUE	GTAACTGGTTCAGTAC-1_contig_2	TRUE	643	IGL	IGLV10-54	None	IGLJ3	IGLC2	TRUE	TRUE	CSAWDSSLSAWVF	TGCTCAGCATGGGACAGCAGCCTCAGTGCTTGGGTATTC	29072	2218	clonotype400	clonotype400_consensus_1	1
P9	CGGTTAACATCGGACC-1	TRUE	CGGTTAACATCGGACC-1_contig_2	TRUE	611	IGH	IGHV4-39	None	IGHJ4	IGHA1	TRUE	TRUE	CARAAAGEVDFW	TGTGCGAGAGCAGCAGCTGGCGAAGTTGACTTCTGG	44472	3291	clonotype206	clonotype206_consensus_2	0
P9	CGGTTAACATCGGACC-1	TRUE	CGGTTAACATCGGACC-1_contig_1	TRUE	658	IGL	IGLV2-14	None	IGLJ3	IGLC2	TRUE	TRUE	CNSYRSGSTWVF	TGCAACTCATATAGGAGCGGCAGCACTTGGGTGTTC	34014	4233	clonotype206	clonotype206_consensus_1	0
P3	CTTGGCTGTCGATTGT-1	TRUE	CTTGGCTGTCGATTGT-1_contig_1	TRUE	661	IGH	IGHV6-1	None	IGHJ4	IGHG1	TRUE	TRUE	CAREVWLSDSFDCW	TGTGCAAGAGAGGTTTGGTTATCGGACTCATTTGACTGCTGG	22596	1116	clonotype101	clonotype101_consensus_2	1
P3	CTTGGCTGTCGATTGT-1	TRUE	CTTGGCTGTCGATTGT-1_contig_2	TRUE	551	IGK	IGKV1-12	None	IGKJ3	IGKC	TRUE	TRUE	CQQSNNFPFTF	TGTCAACAGAGTAACAATTTCCCATTCACTTTC	41384	2466	clonotype101	clonotype101_consensus_3	1
P3	AGCCTAAAGGGATACC-1	TRUE	AGCCTAAAGGGATACC-1_contig_2	TRUE	697	IGH	IGHV3-23	None	IGHJ6	IGHG2	TRUE	TRUE	CARDRYWIDNPLLNSNGMDVW	TGTGCGAGAGATCGTTACTGGATCGACAACCCCCTACTCAACTCGAACGGAATGGACGTCTGG	24332	1085	clonotype322	clonotype322_consensus_2	1
P3	AGCCTAAAGGGATACC-1	TRUE	AGCCTAAAGGGATACC-1_contig_1	TRUE	591	IGK	IGKV2-28	None	IGKJ1	IGKC	TRUE	TRUE	CMQGLQNPWTF	TGCATGCAAGGTCTACAAAATCCGTGGACGTTC	53568	2206	clonotype322	clonotype322_consensus_1	1
P3	AGAGTGGGTGAAGGCT-1	TRUE	AGAGTGGGTGAAGGCT-1_contig_2	TRUE	602	IGH	IGHV2-70	None	IGHJ5	IGHM	TRUE	TRUE	CARMGVGTTLTTSTWFDPW	TGTGCACGGATGGGGGTGGGTACTACATTAACTACGTCTACCTGGTTCGACCCCTGG	40824	433	clonotype304	clonotype304_consensus_2	1
P3	AGAGTGGGTGAAGGCT-1	TRUE	AGAGTGGGTGAAGGCT-1_contig_1	TRUE	644	IGL	IGLV8-61	None	IGLJ3	IGLC2	TRUE	TRUE	CVLYVGSGSWVF	TGTGTGCTGTATGTGGGTAGTGGCTCTTGGGTGTTC	33470	808	clonotype304	clonotype304_consensus_1	1
P3	CCTCAGTTCAATCTCT-1	TRUE	CCTCAGTTCAATCTCT-1_contig_2	TRUE	529	IGH	IGHV2-5	None	IGHJ3	IGHM	TRUE	TRUE	CAHRQPGDAFDIW	TGTGCACACAGACAGCCCGGTGATGCTTTTGATATCTGG	39186	5037	clonotype648	clonotype648_consensus_1	1
P3	CCTCAGTTCAATCTCT-1	TRUE	CCTCAGTTCAATCTCT-1_contig_1	TRUE	624	IGL	IGLV3-1	None	IGLJ2	IGLC2	TRUE	TRUE	CQAWDSTTAVF	TGTCAGGCGTGGGACAGCACCACTGCGGTGTTC	38640	7662	clonotype648	clonotype648_consensus_2	1
P4	ACATACGTCGACCAGC-1	TRUE	ACATACGTCGACCAGC-1_contig_1	TRUE	683	IGH	IGHV4-30-2	None	IGHJ6	IGHG1	TRUE	TRUE	CARATVTEIHMDVW	TGTGCGAGAGCGACGGTGACTGAGATTCACATGGACGTCTGG	21834	1863	clonotype75	clonotype75_consensus_1	1
P4	ACATACGTCGACCAGC-1	TRUE	ACATACGTCGACCAGC-1_contig_2	TRUE	551	IGK	IGKV1-39	None	IGKJ4	IGKC	TRUE	TRUE	CQQSYKTQLTF	TGTCAACAGAGTTACAAGACTCAGCTCACTTTC	55600	4168	clonotype75	clonotype75_consensus_2	1
P9	ATGCGATCACGAAAGC-1	TRUE	ATGCGATCACGAAAGC-1_contig_1	TRUE	663	IGH	IGHV3-23	None	IGHJ6	IGHA1	TRUE	TRUE	CAKDQSGGFYYYGMDVW	TGTGCGAAAGATCAGTCGGGTGGCTTCTACTACTACGGTATGGACGTCTGG	33984	6362	clonotype27	clonotype27_consensus_1	1
P9	ATGCGATCACGAAAGC-1	TRUE	ATGCGATCACGAAAGC-1_contig_2	TRUE	646	IGL	IGLV1-44	None	IGLJ2	IGLC2	TRUE	TRUE	CATWDDILNGPIF	TGTGCAACCTGGGATGACATCCTGAATGGTCCCATTTTC	44092	10469	clonotype27	clonotype27_consensus_2	1
P2	TCTATTGCATGGGAAC-1	TRUE	TCTATTGCATGGGAAC-1_contig_2	TRUE	565	IGH	IGHV4-39	None	IGHJ2	IGHM	TRUE	TRUE	CARHPRGWLQLNVWYFDLW	TGTGCGAGACACCCCAGGGGATGGCTACAATTAAATGTCTGGTACTTCGATCTCTGG	18376	1565	clonotype496	clonotype496_consensus_1	0
P2	TCTATTGCATGGGAAC-1	TRUE	TCTATTGCATGGGAAC-1_contig_1	TRUE	742	IGK	IGKV3-20	None	IGKJ4	IGKC	TRUE	TRUE	CQQYGSSPLTF	TGTCAGCAGTATGGTAGCTCACCGCTCACTTTC	59626	4797	clonotype496	clonotype496_consensus_2	0
P3	GGTGTTATCGTTACAG-1	TRUE	GGTGTTATCGTTACAG-1_contig_1	TRUE	665	IGH	IGHV4-34	None	IGHJ5	IGHG3	TRUE	TRUE	CARGHYSATMILVVMTAENGWFDPW	TGTGCGAGAGGCCACTACAGTGCTACTATGATCCTGGTGGTTATGACTGCTGAAAACGGCTGGTTCGACCCCTGG	12960	455	clonotype1152	clonotype1152_consensus_1	1
P3	GGTGTTATCGTTACAG-1	TRUE	GGTGTTATCGTTACAG-1_contig_2	TRUE	633	IGL	IGLV3-19	None	IGLJ1	IGLC1	TRUE	TRUE	CNSRDRGGNHLVF	TGTAACTCCCGGGACAGGGGTGGTAACCATTTGGTCTTC	63510	3555	clonotype1152	clonotype1152_consensus_2	1
P9	AACACGTTCAACACTG-1	TRUE	AACACGTTCAACACTG-1_contig_1	TRUE	691	IGH	IGHV3-30	None	IGHJ3	IGHA1	TRUE	TRUE	CARRAATDTFYSDTDGSYSSPAFDIW	TGTGCGAGACGGGCCGCCACTGACACATTTTACTCTGATACGGATGGTTCTTACTCCAGTCCGGCTTTTGATATCTGG	20850	3365	clonotype67	clonotype67_consensus_1	1
P9	AACACGTTCAACACTG-1	TRUE	AACACGTTCAACACTG-1_contig_2	TRUE	646	IGL	IGLV1-44	None	IGLJ2	IGLC2	TRUE	TRUE	CAAWDDGLRVVVF	TGTGCAGCATGGGATGACGGGTTGCGTGTCGTGGTATTC	26548	5780	clonotype67	clonotype67_consensus_2	1
P1	CGGAGCTAGCTTATCG-1	TRUE	CGGAGCTAGCTTATCG-1_contig_2	TRUE	659	IGH	IGHV1-8	None	IGHJ3	IGHA1	TRUE	TRUE	CARGAWNYDDSNGYAGAFDIW	TGTGCGAGAGGCGCCTGGAACTACGATGATAGTAATGGTTATGCGGGGGCTTTTGATATCTGG	25808	60	clonotype679	clonotype679_consensus_1	1
P1	CGGAGCTAGCTTATCG-1	TRUE	CGGAGCTAGCTTATCG-1_contig_1	TRUE	634	IGL	IGLV2-23	None	IGLJ2	IGLC2	TRUE	TRUE	CCSYGGSSVLF	TGCTGCTCATATGGAGGGAGTAGTGTTTTATTC	49190	173	clonotype679	clonotype679_consensus_2	1
P8	GGACAGACAAGTAATG-1	TRUE	GGACAGACAAGTAATG-1_contig_1	TRUE	644	IGH	IGHV5-10-1	IGHD3-9	IGHJ6	IGHA1	TRUE	TRUE	CARHLYDILTGYTGMDVW	TGTGCGAGACATCTCTATGATATTTTGACTGGTTATACGGGTATGGACGTCTGG	30594	2053	clonotype994	clonotype994_consensus_2	1
P8	GGACAGACAAGTAATG-1	TRUE	GGACAGACAAGTAATG-1_contig_2	TRUE	648	IGL	IGLV1-47	None	IGLJ3	IGLC2	TRUE	TRUE	CAAWDDNLRVSWVF	TGTGCAGCATGGGATGACAATCTGCGTGTTTCTTGGGTGTTC	47522	5850	clonotype994	clonotype994_consensus_1	1
P1	CCATGTCGTTGCGCAC-1	TRUE	CCATGTCGTTGCGCAC-1_contig_2	TRUE	640	IGH	IGHV1-69D	None	IGHJ3	IGHA1	TRUE	TRUE	CAREEEGYNHRDAFDIW	TGTGCGCGGGAAGAGGAGGGCTACAATCATAGGGATGCTTTTGATATTTGG	11458	14	clonotype54	clonotype54_consensus_2	0
P1	CCATGTCGTTGCGCAC-1	TRUE	CCATGTCGTTGCGCAC-1_contig_1	TRUE	566	IGK	IGKV4-1	None	IGKJ3	IGKC	TRUE	TRUE	CQQYYNSPYTF	TGTCAGCAATATTATAATAGTCCATACACTTTC	36008	39	clonotype54	clonotype54_consensus_1	0
P9	TCGTAGACATACCATG-1	TRUE	TCGTAGACATACCATG-1_contig_2	TRUE	663	IGH	IGHV3-23	None	IGHJ4	IGHA1	TRUE	TRUE	CAKDPSYDTRGYIFDYW	TGTGCGAAAGATCCAAGCTATGATACTCGTGGTTACATTTTTGACTACTGG	15264	777	clonotype384	clonotype384_consensus_2	1
P9	TCGTAGACATACCATG-1	TRUE	TCGTAGACATACCATG-1_contig_1	TRUE	564	IGK	IGKV3D-15	None	IGKJ2	IGKC	TRUE	TRUE	CLQYNNWRTF	TGTCTGCAGTATAATAACTGGCGCACTTTT	62152	3534	clonotype384	clonotype384_consensus_1	1
P11	TGCGTGGCAATACGCT-1	TRUE	TGCGTGGCAATACGCT-1_contig_2	TRUE	637	IGH	IGHV4-39	None	IGHJ5	IGHG2	TRUE	TRUE	CARHYDHSRFDPW	TGTGCGAGACATTATGACCATTCCCGGTTCGACCCCTGG	39418	127	clonotype3	clonotype3_consensus_2	1
P11	TGCGTGGCAATACGCT-1	TRUE	TGCGTGGCAATACGCT-1_contig_1	TRUE	644	IGL	IGLV8-61	None	IGLJ1	IGLC1	TRUE	TRUE	CVLYMGSGISVF	TGTGTGCTGTATATGGGTAGTGGCATTTCAGTCTTC	34046	156	clonotype3	clonotype3_consensus_1	1
P3	TCCACACTCACATACG-1	TRUE	TCCACACTCACATACG-1_contig_2	TRUE	700	IGH	IGHV3-48	None	IGHJ2	IGHG2	TRUE	TRUE	CATYSVSDFSCRDCYYWYSDLW	TGTGCGACTTATTCTGTGTCCGATTTCAGTTGTCGTGACTGCTACTACTGGTACTCCGATCTCTGG	19604	887	clonotype1359	clonotype1359_consensus_1	1
P3	TCCACACTCACATACG-1	TRUE	TCCACACTCACATACG-1_contig_1	TRUE	571	IGK	IGKV3-11	None	IGKJ4	IGKC	TRUE	TRUE	CQKRSNWPPKISF	TGTCAGAAGCGGAGCAACTGGCCTCCGAAGATCTCCTTC	58552	2150	clonotype1359	clonotype1359_consensus_2	1
P2	TCAGCAAAGAAGAAGC-1	TRUE	TCAGCAAAGAAGAAGC-1_contig_2	TRUE	672	IGH	IGHV4-39	None	IGHJ4	IGHG1	TRUE	TRUE	CARHDRRWLQLLPQYFDYW	TGTGCGAGACACGATAGGAGATGGCTACAATTACTACCACAATACTTTGACTACTGG	38366	1033	clonotype480	clonotype480_consensus_2	0
P2	TCAGCAAAGAAGAAGC-1	TRUE	TCAGCAAAGAAGAAGC-1_contig_1	TRUE	644	IGL	IGLV8-61	None	IGLJ3	IGLC2	TRUE	TRUE	CVLYMGSGIWVF	TGTGTGCTGTATATGGGTAGTGGCATTTGGGTGTTC	36786	1489	clonotype480	clonotype480_consensus_1	0
P8	TCACGAAGTCGGCACT-1	TRUE	TCACGAAGTCGGCACT-1_contig_1	TRUE	536	IGH	IGHV2-70	None	IGHJ5	IGHM	TRUE	TRUE	CARWVRVATGNGRFDPW	TGTGCACGGTGGGTCCGCGTAGCAACTGGCAACGGGAGGTTCGACCCCTGG	24808	877	clonotype77	clonotype77_consensus_1	1
P8	TCACGAAGTCGGCACT-1	TRUE	TCACGAAGTCGGCACT-1_contig_2	TRUE	635	IGL	IGLV1-51	None	IGLJ2	IGLC2	TRUE	TRUE	CATWDSSLTNGVF	TGCGCAACATGGGATAGCAGCCTGACTAATGGGGTTTTC	48950	3864	clonotype77	clonotype77_consensus_2	1
P8	GCTGGGTGTCAAGCGA-1	TRUE	GCTGGGTGTCAAGCGA-1_contig_1	TRUE	651	IGH	IGHV1-2	None	IGHJ6	IGHA1	TRUE	TRUE	CVRYRDTGYNMDVW	TGTGTGAGATATCGCGATACTGGCTACAATATGGACGTCTGG	39740	1248	clonotype972	clonotype972_consensus_1	1
P8	GCTGGGTGTCAAGCGA-1	TRUE	GCTGGGTGTCAAGCGA-1_contig_2	TRUE	630	IGL	IGLV7-46	None	IGLJ3	IGLC2	TRUE	TRUE	CLLSYSGARVF	TGCTTACTCTCCTATAGTGGTGCTCGGGTGTTC	37582	2036	clonotype972	clonotype972_consensus_2	1
P9	GATGCTATCGCTAGCG-1	TRUE	GATGCTATCGCTAGCG-1_contig_1	TRUE	683	IGH	IGHV3-49	IGHD3-3	IGHJ4	IGHG1	TRUE	TRUE	CTRDDFWSGYVSVW	TGTACTAGAGACGATTTTTGGAGTGGTTATGTGTCGGTTTGG	6304	575	clonotype267	clonotype267_consensus_1	1
P9	GATGCTATCGCTAGCG-1	TRUE	GATGCTATCGCTAGCG-1_contig_2	TRUE	551	IGK	IGKV1-5	None	IGKJ2	IGKC	TRUE	TRUE	CQQYNSYSYTF	TGCCAACAGTATAATAGTTATTCGTACACTTTT	69752	8475	clonotype267	clonotype267_consensus_2	1
P9	GTTAAGCTCGGTGTCG-1	TRUE	GTTAAGCTCGGTGTCG-1_contig_1	TRUE	577	IGH	IGHV3-23	None	IGHJ4	IGHM	TRUE	TRUE	CAKDSGRYSGNRLDFEYW	TGTGCGAAAGATAGTGGTCGGTACAGTGGGAACCGACTGGACTTTGAGTACTGG	14664	922	clonotype328	clonotype328_consensus_2	1
P9	GTTAAGCTCGGTGTCG-1	TRUE	GTTAAGCTCGGTGTCG-1_contig_2	TRUE	556	IGK	IGKV1D-39	None	IGKJ2	IGKC	TRUE	TRUE	CQQSYTFPHTF	TGTCAACAGAGTTACACTTTCCCTCACACTTTT	62756	4839	clonotype328	clonotype328_consensus_1	1
P3	GGGTTGCCACAGACTT-1	TRUE	GGGTTGCCACAGACTT-1_contig_1	TRUE	654	IGH	IGHV4-39	None	IGHJ3	IGHG1	TRUE	TRUE	CARHVMQMAAGRHAFDMW	TGTGCGCGACATGTCATGCAAATGGCTGCTGGAAGACATGCTTTTGACATGTGG	12522	41	clonotype1	clonotype1_consensus_1	1
P3	GGGTTGCCACAGACTT-1	TRUE	GGGTTGCCACAGACTT-1_contig_2	TRUE	635	IGL	IGLV1-51	None	IGLJ2	IGLC2	TRUE	TRUE	CGTWDGTLSAVVF	TGCGGAACATGGGATGGCACCCTGAGTGCTGTGGTTTTC	13550	80	clonotype1	clonotype1_consensus_2	1
P3	ACTGATGTCACCAGGC-1	TRUE	ACTGATGTCACCAGGC-1_contig_1	TRUE	667	IGH	IGHV3-30	None	IGHJ5	IGHA1	TRUE	TRUE	CVKRGGAETNKYHWFDSW	TGTGTAAAACGCGGGGGAGCAGAAACTAATAAATACCACTGGTTCGACTCTTGG	12342	747	clonotype272	clonotype272_consensus_1	1
P3	ACTGATGTCACCAGGC-1	TRUE	ACTGATGTCACCAGGC-1_contig_2	TRUE	566	IGK	IGKV4-1	None	IGKJ5	IGKC	TRUE	TRUE	CQQYLTAPITF	TGTCAGCAATATCTTACTGCTCCTATCACCTTC	62652	5254	clonotype272	clonotype272_consensus_2	1
P3	GTGAAGGGTTTAGGAA-1	TRUE	GTGAAGGGTTTAGGAA-1_contig_1	TRUE	655	IGH	IGHV4-34	None	IGHJ5	IGHG2	TRUE	TRUE	CARLGGMTTGYNWFDPW	TGTGCGAGACTGGGGGGGATGACTACAGGGTACAACTGGTTCGACCCCTGG	18162	541	clonotype107	clonotype107_consensus_1	1
P3	GTGAAGGGTTTAGGAA-1	TRUE	GTGAAGGGTTTAGGAA-1_contig_2	TRUE	628	IGL	IGLV3-10	None	IGLJ3	IGLC2	TRUE	TRUE	CYSTDSSGNHRVF	TGTTACTCAACAGACAGCAGTGGTAATCATAGGGTGTTC	59138	3384	clonotype107	clonotype107_consensus_2	1
P3	TGTGTTTAGCACCGCT-1	TRUE	TGTGTTTAGCACCGCT-1_contig_1	TRUE	682	IGH	IGHV3-23	None	IGHJ4	IGHG1	TRUE	TRUE	CAKDQGWWGYGKFDHW	TGTGCGAAAGATCAAGGTTGGTGGGGTTACGGAAAATTTGACCACTGG	29916	767	clonotype106	clonotype106_consensus_1	1
P3	TGTGTTTAGCACCGCT-1	TRUE	TGTGTTTAGCACCGCT-1_contig_2	TRUE	640	IGL	IGLV2-8	None	IGLJ2	IGLC2	TRUE	TRUE	CSSYGHLNLVIF	TGCAGCTCATATGGACACCTCAACCTCGTGATATTC	39830	2243	clonotype106	clonotype106_consensus_2	1
P3	AGGTCATAGGCTAGCA-1	TRUE	AGGTCATAGGCTAGCA-1_contig_2	TRUE	691	IGH	IGHV3-48	None	IGHJ6	IGHG1	TRUE	TRUE	CARDRGWNYGPYYYGMDVW	TGTGCGAGAGATCGGGGCTGGAACTACGGCCCCTACTACTACGGTATGGACGTCTGG	12968	1266	clonotype360	clonotype360_consensus_1	1
P3	AGGTCATAGGCTAGCA-1	TRUE	AGGTCATAGGCTAGCA-1_contig_1	TRUE	572	IGK	IGKV1D-39	None	IGKJ2	IGKC	TRUE	TRUE	CQQSYSTPYTF	TGTCAACAGAGTTACAGTACCCCGTACACTTTT	63790	7239	clonotype360	clonotype360_consensus_2	1
P3	GGGTCTGTCAGTCAGT-1	TRUE	GGGTCTGTCAGTCAGT-1_contig_2	TRUE	698	IGH	IGHV3-23	None	IGHJ6	IGHG2	TRUE	TRUE	CAKDGLRIDNPLLNSNGMDVW	TGTGCGAAAGATGGTCTCAGGATCGACAATCCCCTACTCAACTCGAACGGTATGGACGTCTGG	9234	408	clonotype1134	clonotype1134_consensus_1	0
P3	GGGTCTGTCAGTCAGT-1	TRUE	GGGTCTGTCAGTCAGT-1_contig_1	TRUE	584	IGK	IGKV2-28	None	IGKJ1	IGKC	TRUE	TRUE	CMQGLQSPWTF	TGCATGCAAGGTCTACAAAGTCCGTGGACGTTC	67292	3912	clonotype1134	clonotype1134_consensus_2	0
P3	ACGATACAGTCGATAA-1	TRUE	ACGATACAGTCGATAA-1_contig_2	TRUE	672	IGH	IGHV3-48	None	IGHJ2	IGHA1	TRUE	TRUE	CVRDPRAVGQVVRNWYFDLW	TGTGTGAGAGATCCTCGGGCGGTTGGGCAGGTCGTCAGAAACTGGTACTTCGATCTCTGG	22810	1174	clonotype235	clonotype235_consensus_2	1
P3	ACGATACAGTCGATAA-1	TRUE	ACGATACAGTCGATAA-1_contig_1	TRUE	812	IGK	IGKV3-20	None	IGKJ4	IGKC	TRUE	TRUE	CQHYGTSSPF	TGTCAGCACTATGGTACCTCATCCCCTTTC	46076	2423	clonotype235	clonotype235_consensus_1	1
P11	TTCTCCTCAAAGTGCG-1	TRUE	TTCTCCTCAAAGTGCG-1_contig_2	TRUE	679	IGH	IGHV3-7	None	IGHJ4	IGHG2	TRUE	TRUE	CATQAYSSGWGFDYW	TGTGCGACCCAGGCGTATAGCAGTGGCTGGGGATTTGACTACTGG	1344	38	clonotype388	clonotype388_consensus_1	0
P11	TTCTCCTCAAAGTGCG-1	TRUE	TTCTCCTCAAAGTGCG-1_contig_1	TRUE	563	IGK	IGKV2D-29	None	IGKJ2	IGKC	TRUE	TRUE	CMQSIQVPYTF	TGCATGCAAAGTATACAGGTTCCGTACACTTTT	73734	3042	clonotype388	clonotype388_consensus_2	0
P1	TTATGCTGTCCAGTTA-1	TRUE	TTATGCTGTCCAGTTA-1_contig_1	TRUE	683	IGH	IGHV3-15	None	IGHJ4	IGHG2	TRUE	TRUE	CTASLLYSNGSELDVW	TGTACCGCCAGCCTCCTCTATAGTAATGGTTCAGAGTTAGACGTCTGG	8966	14	clonotype1486	clonotype1486_consensus_2	1
P1	TTATGCTGTCCAGTTA-1	TRUE	TTATGCTGTCCAGTTA-1_contig_2	TRUE	645	IGL	IGLV1-47	None	IGLJ3	IGLC2	TRUE	TRUE	CAAWDDSLSGRVF	TGTGCAGCATGGGATGACAGCCTCAGTGGTCGGGTGTTC	37042	70	clonotype1486	clonotype1486_consensus_1	1
P10	TGGTTCCTCCAAAGTC-1	TRUE	TGGTTCCTCCAAAGTC-1_contig_2	TRUE	583	IGH	IGHV3-48	IGHD3-3	IGHJ4	IGHM	TRUE	TRUE	CARDADYDFWSGYDHKFDYW	TGTGCGAGAGATGCCGACTACGATTTTTGGAGTGGTTATGATCACAAATTTGACTACTGG	21650	1802	clonotype780	clonotype780_consensus_2	1
P10	TGGTTCCTCCAAAGTC-1	TRUE	TGGTTCCTCCAAAGTC-1_contig_1	TRUE	642	IGL	IGLV5-45	None	IGLJ1	IGLC1	TRUE	TRUE	CKIWHSRAYVF	TGTAAGATTTGGCACAGCAGAGCTTATGTCTTC	55324	6373	clonotype780	clonotype780_consensus_1	1
P7	CCAATCCCAAGCCGCT-1	TRUE	CCAATCCCAAGCCGCT-1_contig_2	TRUE	562	IGH	IGHV1-69D	None	IGHJ4	IGHM	TRUE	TRUE	CARDRELCGSANCYKPFDFW	TGTGCGAGAGATCGTGAACTTTGTGGTAGTGCCAACTGCTACAAACCTTTTGACTTCTGG	23560	49	clonotype18	clonotype18_consensus_1	1
P7	CCAATCCCAAGCCGCT-1	TRUE	CCAATCCCAAGCCGCT-1_contig_1	TRUE	548	IGK	IGKV1-5	None	IGKJ1	IGKC	TRUE	TRUE	CQQYSTLPTF	TGCCAACAGTATAGTACCCTCCCGACGTTC	48072	100	clonotype18	clonotype18_consensus_2	1
P9	TTGGAACGTCAGATAA-1	TRUE	TTGGAACGTCAGATAA-1_contig_1	TRUE	713	IGH	IGHV3-49	None	IGHJ6	IGHG1	TRUE	TRUE	CTKTRISVAGIRQRNYYYNGMDVW	TGTACGAAGACCCGCATATCGGTGGCAGGGATTCGACAGAGGAACTACTATTACAATGGTATGGACGTCTGG	7976	672	clonotype63	clonotype63_consensus_1	0
P9	TTGGAACGTCAGATAA-1	TRUE	TTGGAACGTCAGATAA-1_contig_2	TRUE	566	IGK	IGKV4-1	None	IGKJ1	IGKC	TRUE	TRUE	CQQYYTTPWTF	TGTCAACAATATTATACAACTCCCTGGACGTTC	65222	3872	clonotype63	clonotype63_consensus_2	0
P12	CGCTATCCATATGCTG-1	TRUE	CGCTATCCATATGCTG-1_contig_1	TRUE	654	IGH	IGHV3-23	None	IGHJ3	IGHA2	TRUE	TRUE	CAKDFVGVVPDAFDIW	TGTGCGAAAGATTTCGTTGGAGTGGTACCCGATGCTTTTGATATCTGG	360	2	clonotype21	clonotype21_consensus_1	1
P12	CGCTATCCATATGCTG-1	TRUE	CGCTATCCATATGCTG-1_contig_2	TRUE	644	IGL	IGLV2-14	None	IGLJ2	IGLC3	TRUE	TRUE	CSSESNNNLVVF	TGCAGCTCAGAGTCAAACAACAACCTGGTGGTGTTC	1462	2	clonotype21	clonotype21_consensus_2	1
P11	CTCTACGAGACTGTAA-1	TRUE	CTCTACGAGACTGTAA-1_contig_2	TRUE	659	IGH	IGHV1-18	IGHD3-10	IGHJ5	IGHG1	TRUE	TRUE	CARDLDYGSGSYPSW	TGTGCGAGAGATCTAGACTATGGTTCGGGGAGTTACCCTTCCTGG	23466	2304	clonotype186	clonotype186_consensus_2	0
P11	CTCTACGAGACTGTAA-1	TRUE	CTCTACGAGACTGTAA-1_contig_1	TRUE	548	IGK	IGKV1-5	None	IGKJ1	IGKC	TRUE	TRUE	CQQYNSYWTF	TGCCAACAGTATAATAGTTATTGGACGTTC	53906	5248	clonotype186	clonotype186_consensus_1	0
P3	CGAGCACCACACCGCA-1	TRUE	CGAGCACCACACCGCA-1_contig_1	TRUE	716	IGH	IGHV3-73	None	IGHJ6	IGHG1	TRUE	TRUE	CTRLAEKPKFVTVITKPYYYGMDVW	TGTACTAGACTCGCCGAAAAACCTAAATTTGTGACAGTGATTACTAAGCCCTACTACTACGGTATGGACGTCTGG	17516	1166	clonotype682	clonotype682_consensus_1	1
P3	CGAGCACCACACCGCA-1	TRUE	CGAGCACCACACCGCA-1_contig_2	TRUE	741	IGK	IGKV3-20	None	IGKJ4	IGKC	TRUE	TRUE	CQQYGSSPLTF	TGTCAACAGTATGGTAGCTCACCTCTCACTTTC	60292	3781	clonotype682	clonotype682_consensus_2	1
P9	CACACTCAGTGGAGTC-1	TRUE	CACACTCAGTGGAGTC-1_contig_2	TRUE	697	IGH	IGHV3-7	None	IGHJ6	IGHG1	TRUE	TRUE	CARESCGGDCSVHYYYGMDVW	TGTGCGAGAGAAAGTTGTGGTGGTGATTGCTCCGTCCACTACTACTACGGTATGGACGTCTGG	15960	1187	clonotype148	clonotype148_consensus_2	1
P9	CACACTCAGTGGAGTC-1	TRUE	CACACTCAGTGGAGTC-1_contig_1	TRUE	642	IGL	IGLV3-25	None	IGLJ1	IGLC1	TRUE	TRUE	CQAADDSGSYDGYVF	TGTCAAGCAGCAGACGACAGTGGAAGTTATGATGGGTATGTCTTC	60368	5440	clonotype148	clonotype148_consensus_1	1
P11	ATTCTACCAAAGTCAA-1	TRUE	ATTCTACCAAAGTCAA-1_contig_1	TRUE	691	IGH	IGHV3-23	None	IGHJ4	IGHG2	TRUE	TRUE	CAKDRPPSTNSGYSTFDYW	TGTGCGAAAGATCGTCCCCCGTCGACGAATAGTGGTTACTCGACGTTTGACTACTGG	21404	1671	clonotype84	clonotype84_consensus_2	1
P11	ATTCTACCAAAGTCAA-1	TRUE	ATTCTACCAAAGTCAA-1_contig_2	TRUE	648	IGL	IGLV2-14	None	IGLJ1	IGLC1	TRUE	TRUE	CSSYTSRATPVF	TGCAGCTCATATACAAGCAGAGCCACTCCCGTCTTC	56842	5309	clonotype84	clonotype84_consensus_1	1
P1	CACACAACAAGGTTCT-1	TRUE	CACACAACAAGGTTCT-1_contig_2	TRUE	623	IGH	IGHV2-26	None	IGHJ6	IGHA1	TRUE	TRUE	CARIPRGTVAHGGDAYHGMDVW	TGTGCACGGATTCCAAGGGGGACGGTGGCCCACGGGGGGGACGCCTACCACGGAATGGACGTCTGG	12096	13	clonotype440	clonotype440_consensus_2	1
P1	CACACAACAAGGTTCT-1	TRUE	CACACAACAAGGTTCT-1_contig_1	TRUE	627	IGL	IGLV3-9	None	IGLJ3	IGLC2	TRUE	TRUE	CQVWDSTIWVF	TGTCAGGTGTGGGACAGCACCATTTGGGTGTTC	22930	41	clonotype440	clonotype440_consensus_1	1
P7	CCCTCCTAGAAACGAG-1	TRUE	CCCTCCTAGAAACGAG-1_contig_2	TRUE	669	IGH	IGHV5-10-1	IGHD2-2	IGHJ3	IGHG1	TRUE	TRUE	CARVDIVVVPATSFAFDIW	TGTGCGAGGGTCGATATTGTAGTAGTACCAGCCACGAGTTTTGCTTTTGATATCTGG	39198	1752	clonotype388	clonotype388_consensus_1	0
P7	CCCTCCTAGAAACGAG-1	TRUE	CCCTCCTAGAAACGAG-1_contig_1	TRUE	624	IGL	IGLV3-1	None	IGLJ2	IGLC2	TRUE	TRUE	CQAWDSSTGVF	TGTCAGGCGTGGGACAGCAGCACGGGGGTATTC	37594	2763	clonotype388	clonotype388_consensus_2	0
P11	GCAGCCATCATGTGGT-1	TRUE	GCAGCCATCATGTGGT-1_contig_1	TRUE	676	IGH	IGHV3-23	None	IGHJ4	IGHG2	TRUE	TRUE	CAKDPPPGTSGWSYW	TGTGCGAAAGATCCCCCCCCTGGTACCAGTGGCTGGTCCTACTGG	18360	700	clonotype234	clonotype234_consensus_1	1
P11	GCAGCCATCATGTGGT-1	TRUE	GCAGCCATCATGTGGT-1_contig_2	TRUE	659	IGL	IGLV2-14	None	IGLJ3	IGLC2	TRUE	TRUE	CNSYANTIAWVF	TGCAACTCATATGCAAACACCATCGCTTGGGTGTTC	58390	3472	clonotype234	clonotype234_consensus_2	1
P10	TGATTTCGTGCAACTT-1	TRUE	TGATTTCGTGCAACTT-1_contig_2	TRUE	550	IGH	IGHV4-39	None	IGHJ4	IGHM	TRUE	TRUE	CARQNSVWGSYPHYPSFFDYW	TGTGCGAGACAGAACTCCGTCTGGGGCAGTTATCCCCATTATCCCTCTTTCTTTGACTACTGG	9346	29	clonotype756	clonotype756_consensus_2	1
P10	TGATTTCGTGCAACTT-1	TRUE	TGATTTCGTGCAACTT-1_contig_1	TRUE	557	IGK	IGKV3-20	None	IGKJ4	IGKC	TRUE	TRUE	CQQYGTSPPTF	TGTCAGCAGTATGGTACCTCACCTCCAACTTTC	16710	39	clonotype756	clonotype756_consensus_1	1
P3	GAATGAATCTCAACTT-1	TRUE	GAATGAATCTCAACTT-1_contig_1	TRUE	627	IGH	IGHV4-31	None	IGHJ4	IGHA1	TRUE	TRUE	CARSDLSISYYTSAFNYW	TGTGCGAGAAGCGATCTTTCGATTAGTTATTACACCTCTGCCTTTAACTATTGG	6646	31	clonotype932	clonotype932_consensus_2	0
P3	GAATGAATCTCAACTT-1	TRUE	GAATGAATCTCAACTT-1_contig_2	TRUE	575	IGK	IGKV4-1	None	IGKJ1	IGKC	TRUE	TRUE	CQQYYSTPWTF	TGTCAGCAATATTATAGTACTCCGTGGACGTTT	28606	110	clonotype932	clonotype932_consensus_1	0
P2	AAATGCCAGCGGCTTC-1	TRUE	AAATGCCAGCGGCTTC-1_contig_2	TRUE	658	IGH	IGHV4-61	None	IGHJ3	IGHG1	TRUE	TRUE	CARVGMRWQWPIYEVDAFDIW	TGTGCGAGAGTGGGTATGCGGTGGCAGTGGCCAATATACGAGGTTGATGCTTTTGATATCTGG	8864	596	clonotype36	clonotype36_consensus_1	0
P2	AAATGCCAGCGGCTTC-1	TRUE	AAATGCCAGCGGCTTC-1_contig_1	TRUE	551	IGK	IGKV1D-8	None	IGKJ1	IGKC	TRUE	TRUE	CQQYYSFPWTF	TGTCAACAGTATTATAGTTTCCCGTGGACGTTC	67958	5822	clonotype36	clonotype36_consensus_2	0
P10	GGTGAAGTCATCGATG-1	TRUE	GGTGAAGTCATCGATG-1_contig_2	TRUE	640	IGH	IGHV4-59	None	IGHJ1	IGHG2	TRUE	TRUE	CAREGFDSTSYSYLESW	TGTGCGAGAGAGGGGTTTGACAGTACCTCCTATAGCTACCTTGAGTCCTGG	10302	1487	clonotype35	clonotype35_consensus_2	1
P10	GGTGAAGTCATCGATG-1	TRUE	GGTGAAGTCATCGATG-1_contig_1	TRUE	548	IGK	IGKV1-5	None	IGKJ2	IGKC	TRUE	TRUE	CQHYNSHYIF	TGTCAACACTATAATAGTCATTACATCTTT	67570	10415	clonotype35	clonotype35_consensus_1	1
P8	CCTAAAGTCCCAAGTA-1	TRUE	CCTAAAGTCCCAAGTA-1_contig_2	TRUE	642	IGH	IGHV2-5	None	IGHJ6	IGHG3	TRUE	TRUE	CAHRDPYYGMDVW	TGTGCACACAGGGATCCCTACTACGGTATGGACGTCTGG	11352	620	clonotype556	clonotype556_consensus_1	1
P8	CCTAAAGTCCCAAGTA-1	TRUE	CCTAAAGTCCCAAGTA-1_contig_1	TRUE	627	IGL	IGLV3-1	None	IGLJ2	IGLC2	TRUE	TRUE	CQAWDSSTAVVF	TGTCAGGCGTGGGACAGCAGCACTGCAGTGGTGTTC	39368	4566	clonotype556	clonotype556_consensus_2	1
P11	GGTGAAGCAGACAAGC-1	TRUE	GGTGAAGCAGACAAGC-1_contig_2	TRUE	643	IGH	IGHV5-51	None	IGHJ3	IGHA2	TRUE	TRUE	CARRFFYGGSSFGFDIW	TGTGCCAGGCGGTTCTTCTACGGTGGTAGTTCCTTTGGTTTTGATATCTGG	22348	983	clonotype273	clonotype273_consensus_2	0
P11	GGTGAAGCAGACAAGC-1	TRUE	GGTGAAGCAGACAAGC-1_contig_1	TRUE	553	IGK	IGKV1-6	None	IGKJ1	IGKC	TRUE	TRUE	CLADHNYLGTF	TGTCTTGCAGATCACAATTACCTCGGGACCTTC	55892	2818	clonotype273	clonotype273_consensus_1	0
P3	GACCAATGTTCTCATT-1	TRUE	GACCAATGTTCTCATT-1_contig_2	TRUE	580	IGH	IGHV3-23	None	IGHJ4	IGHM	TRUE	TRUE	CAKNGGGRGFTLLSFSDYW	TGTGCCAAAAATGGGGGAGGGCGTGGATTCACTTTATTGTCCTTCTCTGACTACTGG	14750	46	clonotype5	clonotype5_consensus_2	0
P3	GACCAATGTTCTCATT-1	TRUE	GACCAATGTTCTCATT-1_contig_1	TRUE	555	IGK	IGKV1-27	None	IGKJ3	IGKC	TRUE	TRUE	CQKYNSAPLTF	TGTCAAAAGTATAACAGTGCCCCTCTCACTTTC	34148	95	clonotype5	clonotype5_consensus_1	0
P8	CGTCAGGTCTGCGTAA-1	TRUE	CGTCAGGTCTGCGTAA-1_contig_2	TRUE	690	IGH	IGHV3-23	None	IGHJ4	IGHA1	TRUE	TRUE	CAKVWGALRQNYWNFAGDFFDRW	TGTGCGAAAGTGTGGGGGGCTTTGCGCCAGAATTATTGGAACTTCGCGGGAGACTTCTTTGACCGCTGG	28990	80	clonotype674	clonotype674_consensus_1	1
P8	CGTCAGGTCTGCGTAA-1	TRUE	CGTCAGGTCTGCGTAA-1_contig_1	TRUE	646	IGL	IGLV1-44	None	IGLJ3	IGLC2	TRUE	TRUE	CATWEDSLNGWVF	TGTGCAACGTGGGAGGACAGCCTGAATGGCTGGGTGTTC	46780	216	clonotype674	clonotype674_consensus_2	1
P1	ACTGATGGTCGTCTTC-1	TRUE	ACTGATGGTCGTCTTC-1_contig_1	TRUE	544	IGH	IGHV2-5	None	IGHJ3	IGHM	TRUE	TRUE	CARMPMYSSGWFVAFDIW	TGTGCACGCATGCCCATGTATAGCAGTGGCTGGTTTGTTGCTTTTGATATCTGG	32208	1672	clonotype233	clonotype233_consensus_2	1
P1	ACTGATGGTCGTCTTC-1	TRUE	ACTGATGGTCGTCTTC-1_contig_2	TRUE	563	IGK	IGKV2-24	None	IGKJ2	IGKC	TRUE	TRUE	CMQATQFPYTF	TGCATGCAAGCTACACAATTTCCGTACACTTTT	43826	2455	clonotype233	clonotype233_consensus_1	1
P3	AGCATACCATGAAGTA-1	TRUE	AGCATACCATGAAGTA-1_contig_2	TRUE	693	IGH	IGHV4-39	None	IGHJ5	IGHG1	TRUE	TRUE	CARLFLSETLLWFGEKTNWFDPW	TGTGCGAGACTATTTTTGTCTGAGACGTTACTATGGTTCGGGGAGAAAACGAACTGGTTCGACCCCTGG	21990	1531	clonotype319	clonotype319_consensus_1	0
P3	AGCATACCATGAAGTA-1	TRUE	AGCATACCATGAAGTA-1_contig_1	TRUE	570	IGK	IGKV3D-15	None	IGKJ4	IGKC	TRUE	TRUE	CQQYNNWPPLTF	TGTCAGCAGTATAATAACTGGCCCCCACTCACTTTC	54520	3767	clonotype319	clonotype319_consensus_2	0
P1	CTCTAATCAATGGACG-1	TRUE	CTCTAATCAATGGACG-1_contig_2	TRUE	661	IGH	IGHV4-39	IGHD3-3	IGHJ4	IGHG1	TRUE	TRUE	CARRYFRITIFGVVTDYFDYW	TGTGCGAGACGTTACTTCCGTATTACGATTTTTGGAGTGGTTACCGATTACTTTGACTACTGG	10778	23	clonotype789	clonotype789_consensus_1	1
P1	CTCTAATCAATGGACG-1	TRUE	CTCTAATCAATGGACG-1_contig_1	TRUE	554	IGK	IGKV1D-39	None	IGKJ3	IGKC	TRUE	TRUE	CQQSYSTPFTF	TGTCAACAGAGTTACAGTACCCCATTCACTTTC	59668	95	clonotype789	clonotype789_consensus_2	1
P10	TAGCCGGAGATACACA-1	TRUE	TAGCCGGAGATACACA-1_contig_2	TRUE	651	IGH	IGHV3-7	None	IGHJ5	IGHA2	TRUE	TRUE	CATKTEPGAAGSW	TGTGCGACAAAAACCGAACCAGGAGCTGCGGGGTCCTGG	15210	1373	clonotype675	clonotype675_consensus_2	1
P10	TAGCCGGAGATACACA-1	TRUE	TAGCCGGAGATACACA-1_contig_1	TRUE	588	IGK	IGKV2-28	None	IGKJ4	IGKC	TRUE	TRUE	CMQVLQPLAFTF	TGCATGCAAGTTCTACAACCTCTTGCGTTCACTTTC	38390	3328	clonotype675	clonotype675_consensus_1	1
P7	CCTAAAGAGCAGACTG-1	TRUE	CCTAAAGAGCAGACTG-1_contig_1	TRUE	657	IGH	IGHV1-2	None	IGHJ2	IGHA1	TRUE	TRUE	CARDQEEVHFTTSGPNFDLW	TGTGCGAGAGATCAAGAGGAGGTGCACTTTACGACGTCCGGACCCAACTTCGATCTCTGG	35172	3007	clonotype402	clonotype402_consensus_1	0
P7	CCTAAAGAGCAGACTG-1	TRUE	CCTAAAGAGCAGACTG-1_contig_2	TRUE	641	IGL	IGLV2-11	None	IGLJ1	IGLC1	TRUE	TRUE	CCSYAGSYTYVF	TGCTGCTCATATGCAGGCAGTTACACTTATGTCTTT	42128	5125	clonotype402	clonotype402_consensus_2	0
P10	GGGAATGTCGCTGATA-1	TRUE	GGGAATGTCGCTGATA-1_contig_1	TRUE	632	IGH	IGHV5-10-1	None	IGHJ5	IGHA2	TRUE	TRUE	CARHTTRVNWFDPW	TGTGCGAGACACACTACTCGGGTAAACTGGTTCGACCCCTGG	31402	4029	clonotype567	clonotype567_consensus_2	1
P10	GGGAATGTCGCTGATA-1	TRUE	GGGAATGTCGCTGATA-1_contig_2	TRUE	740	IGK	IGKV3-20	None	IGKJ2	IGKC	TRUE	TRUE	CQQYGNSPYTF	TGTCAGCAGTATGGAAACTCACCGTACACTTTT	46860	5374	clonotype567	clonotype567_consensus_1	1
P11	CACACTCAGCGATCCC-1	TRUE	CACACTCAGCGATCCC-1_contig_1	TRUE	679	IGH	IGHV3-23	None	IGHJ4	IGHG2	TRUE	TRUE	CAKDPPHGFSGWSYW	TGTGCGAAAGATCCCCCCCATGGTTTCAGTGGCTGGTCGTACTGG	9822	351	clonotype104	clonotype104_consensus_1	1
P11	CACACTCAGCGATCCC-1	TRUE	CACACTCAGCGATCCC-1_contig_2	TRUE	651	IGL	IGLV2-14	None	IGLJ3	IGLC2	TRUE	TRUE	CNSYTSSVTWVF	TGCAACTCATATACAAGCAGTGTCACTTGGGTGTTC	67066	3874	clonotype104	clonotype104_consensus_2	1
P11	CTCTGGTCAGGCGATA-1	TRUE	CTCTGGTCAGGCGATA-1_contig_2	TRUE	685	IGH	IGHV3-23	None	IGHJ3	IGHG1	TRUE	TRUE	CAKGDVGFHVGYPFDIW	TGTGCGAAAGGCGACGTTGGTTTTCATGTGGGGTATCCTTTTGATATCTGG	31892	1122	clonotype189	clonotype189_consensus_2	1
P11	CTCTGGTCAGGCGATA-1	TRUE	CTCTGGTCAGGCGATA-1_contig_1	TRUE	633	IGL	IGLV3-21	None	IGLJ2	IGLC3	TRUE	TRUE	CQVWDGDSDHVVF	TGTCAGGTGTGGGATGGTGATAGTGATCATGTGGTGTTC	46134	2185	clonotype189	clonotype189_consensus_1	1
P11	TACTTACTCGATAGAA-1	TRUE	TACTTACTCGATAGAA-1_contig_1	TRUE	665	IGH	IGHV4-39	None	IGHJ6	IGHG2	TRUE	TRUE	CARDGRIHSYGLFYMDVW	TGTGCGAGAGATGGGCGAATACACAGCTATGGTTTGTTTTACATGGACGTCTGG	20582	2447	clonotype321	clonotype321_consensus_1	1
P11	TACTTACTCGATAGAA-1	TRUE	TACTTACTCGATAGAA-1_contig_2	TRUE	815	IGK	IGKV3-20	None	IGKJ1	IGKC	TRUE	TRUE	CQQYGSSPGTF	TGTCAGCAGTATGGCAGCTCACCAGGGACGTTC	57056	6111	clonotype321	clonotype321_consensus_2	1
P3	CCAATCCCATACAGCT-1	TRUE	CCAATCCCATACAGCT-1_contig_1	TRUE	654	IGH	IGHV3-7	None	IGHJ4	IGHA1	TRUE	TRUE	CATEGWTGTTIDYW	TGTGCGACAGAAGGGTGGACTGGAACTACGATTGACTACTGG	2578	7	clonotype579	clonotype579_consensus_2	NA
P3	CCAATCCCATACAGCT-1	TRUE	CCAATCCCATACAGCT-1_contig_2	TRUE	637	IGL	IGLV4-60	None	IGLJ3	IGLC2	TRUE	TRUE	CETWDTNTRVF	TGTGAGACCTGGGACACTAACACTCGGGTGTTC	3504	16	clonotype579	clonotype579_consensus_1	NA
P1	GAGGTGAGTTATGCGT-1	TRUE	GAGGTGAGTTATGCGT-1_contig_1	TRUE	665	IGH	IGHV4-39	None	IGHJ3	IGHA2	TRUE	TRUE	CARPNIRVTHPVDAFDVW	TGTGCGAGACCGAACATACGTGTAACGCACCCTGTGGATGCTTTTGATGTGTGG	14064	22	clonotype924	clonotype924_consensus_2	NA
P1	GAGGTGAGTTATGCGT-1	TRUE	GAGGTGAGTTATGCGT-1_contig_2	TRUE	557	IGK	IGKV3-20	None	IGKJ4	IGKC	TRUE	TRUE	CQQYDRSPVTF	TGTCAGCAGTATGATAGGTCACCGGTCACTTTC	60800	92	clonotype924	clonotype924_consensus_1	NA
P9	AGTAGTCGTCTCTCGT-1	TRUE	AGTAGTCGTCTCTCGT-1_contig_1	TRUE	575	IGH	IGHV3-13	None	IGHJ2	IGHM	TRUE	TRUE	CARDGGYSSSSWWYFDLW	TGTGCAAGAGATGGAGGATATAGCAGCTCGTCCTGGTGGTACTTCGATCTCTGG	14856	1615	clonotype124	clonotype124_consensus_1	NA
P9	AGTAGTCGTCTCTCGT-1	TRUE	AGTAGTCGTCTCTCGT-1_contig_2	TRUE	571	IGK	IGKV1D-39	None	IGKJ5	IGKC	TRUE	TRUE	CQQSYSTPPITF	TGTCAACAGAGTTACAGTACCCCCCCGATCACCTTC	63026	8233	clonotype124	clonotype124_consensus_2	NA
P6	CGTAGGCGTAATCGTC-1	TRUE	CGTAGGCGTAATCGTC-1_contig_1	TRUE	535	IGH	IGHV4-61	IGHD2-2	IGHJ3	IGHM	TRUE	TRUE	CARGCSSTSCQDAFDIW	TGTGCGAGAGGGTGTAGTAGTACCAGCTGCCAGGATGCTTTTGATATCTGG	19982	854	clonotype252	clonotype252_consensus_1	NA
P6	CGTAGGCGTAATCGTC-1	TRUE	CGTAGGCGTAATCGTC-1_contig_2	TRUE	653	IGL	IGLV2-14	None	IGLJ2	IGLC2	TRUE	TRUE	CSSYTSSSTVVF	TGCAGCTCATATACAAGCAGCAGCACTGTGGTATTC	55826	4537	clonotype252	clonotype252_consensus_2	NA
P4	AACTTTCGTTTGTGTG-1	TRUE	AACTTTCGTTTGTGTG-1_contig_2	TRUE	689	IGH	IGHV3-15	None	IGHJ4	IGHG1	TRUE	TRUE	CTTDPVFGSGTYYRYW	TGTACCACAGACCCGGTCTTTGGTTCGGGGACTTATTACCGCTACTGG	6350	20	clonotype57	clonotype57_consensus_1	NA
P4	AACTTTCGTTTGTGTG-1	TRUE	AACTTTCGTTTGTGTG-1_contig_1	TRUE	633	IGL	IGLV3-21	None	IGLJ2	IGLC3	TRUE	TRUE	CQVWDSTSDHVVF	TGTCAGGTGTGGGATAGTACTAGTGATCATGTGGTATTT	23610	80	clonotype57	clonotype57_consensus_2	NA
P11	CTGAAGTGTCGATTGT-1	TRUE	CTGAAGTGTCGATTGT-1_contig_2	TRUE	660	IGH	IGHV3-23	None	IGHJ4	IGHA1	TRUE	TRUE	CARGLYSYRVGGFDYW	TGTGCGAGAGGGTTGTACAGTTATCGGGTGGGGGGGTTTGACTACTGG	8174	813	clonotype192	clonotype192_consensus_2	NA
P11	CTGAAGTGTCGATTGT-1	TRUE	CTGAAGTGTCGATTGT-1_contig_1	TRUE	744	IGK	IGKV3-20	None	IGKJ5	IGKC	TRUE	TRUE	CQQFHNSPPVTF	TGTCAGCAGTTTCATAACTCACCTCCGGTCACCTTC	69174	10067	clonotype192	clonotype192_consensus_1	NA
P3	TCACGAAGTTCGCGAC-1	TRUE	TCACGAAGTTCGCGAC-1_contig_1	TRUE	688	IGH	IGHV3-23	None	IGHJ4	IGHG2	TRUE	TRUE	CAKMGRNFCRGDCFPYDW	TGTGCGAAAATGGGGCGAAACTTTTGTAGAGGTGACTGCTTCCCCTACGATTGG	20406	773	clonotype1336	clonotype1336_consensus_2	NA
P3	TCACGAAGTTCGCGAC-1	TRUE	TCACGAAGTTCGCGAC-1_contig_2	TRUE	615	IGK	IGKV3-15	None	IGKJ4	IGKC	TRUE	TRUE	CQQYHDWPLTF	TGTCAGCAATATCATGACTGGCCGCTCACTTTC	57340	2058	clonotype1336	clonotype1336_consensus_1	NA
P11	AGGCCACAGAGTGAGA-1	TRUE	AGGCCACAGAGTGAGA-1_contig_1	TRUE	541	IGH	IGHV6-1	None	IGHJ4	IGHM	TRUE	TRUE	CVRDESGLEYW	TGTGTAAGAGATGAATCGGGTCTTGAGTACTGG	33854	2591	clonotype66	clonotype66_consensus_1	NA
P11	AGGCCACAGAGTGAGA-1	TRUE	AGGCCACAGAGTGAGA-1_contig_2	TRUE	627	IGK	IGKV6-21	None	IGKJ2	IGKC	TRUE	TRUE	CHQSSSLPYTF	TGTCATCAGAGTAGTAGCTTACCGTACACTTTT	44062	3410	clonotype66	clonotype66_consensus_2	NA
P9	GTAACGTTCTGCCCTA-1	TRUE	GTAACGTTCTGCCCTA-1_contig_1	TRUE	696	IGH	IGHV1-69-2	None	IGHJ6	IGHG1	TRUE	TRUE	CATDLRTGGWTNYYYGMDVW	TGTGCAACAGATCTTCGCACAGGTGGCTGGACTAACTACTACTACGGTATGGACGTCTGG	36504	4402	clonotype306	clonotype306_consensus_2	NA
P9	GTAACGTTCTGCCCTA-1	TRUE	GTAACGTTCTGCCCTA-1_contig_2	TRUE	665	IGL	IGLV2-18	None	IGLJ3	IGLC2	TRUE	TRUE	CSSYTSSSTWVF	TGCAGCTCATATACAAGCAGCAGCACTTGGGTGTTC	41496	6618	clonotype306	clonotype306_consensus_1	NA
P10	ACGGGTCGTAGCTGCC-1	TRUE	ACGGGTCGTAGCTGCC-1_contig_2	TRUE	657	IGH	IGHV3-7	None	IGHJ4	IGHA2	TRUE	TRUE	CVLGAGGGREGLSVW	TGTGTGCTGGGAGCAGGTGGTGGGCGGGAGGGTTTGAGTGTCTGG	17214	722	clonotype99	clonotype99_consensus_2	NA
P10	ACGGGTCGTAGCTGCC-1	TRUE	ACGGGTCGTAGCTGCC-1_contig_1	TRUE	589	IGK	IGKV2-30	None	IGKJ1	IGKC	TRUE	TRUE	CMQGTHWPWTF	TGCATGCAAGGAACACACTGGCCGTGGACGTTC	60498	3291	clonotype99	clonotype99_consensus_1	NA
P3	CCATGTCCACAGCGTC-1	TRUE	CCATGTCCACAGCGTC-1_contig_2	TRUE	649	IGH	IGHV3-11	None	IGHJ6	IGHA1	TRUE	TRUE	CARNRNSHMDVW	TGTGCGAGAAATCGTAACAGCCACATGGACGTCTGG	3736	58	clonotype591	clonotype591_consensus_2	NA
P3	CCATGTCCACAGCGTC-1	TRUE	CCATGTCCACAGCGTC-1_contig_1	TRUE	570	IGK	IGKV1D-33	None	IGKJ3	IGKC	TRUE	TRUE	CQQYDILPFTF	TGTCAACAGTATGATATTCTCCCATTCACTTTC	68852	2421	clonotype591	clonotype591_consensus_1	NA
P5	ATGAGGGGTTGTGGAG-1	TRUE	ATGAGGGGTTGTGGAG-1_contig_1	TRUE	666	IGH	IGHV3-7	IGHD3-22	IGHJ4	IGHA1	TRUE	TRUE	CARRGPYYYDSGGFEDYW	TGTGCGAGAAGGGGTCCCTATTACTATGATAGTGGTGGTTTTGAGGACTACTGG	26814	3037	clonotype253	clonotype253_consensus_1	NA
P5	ATGAGGGGTTGTGGAG-1	TRUE	ATGAGGGGTTGTGGAG-1_contig_2	TRUE	653	IGL	IGLV1-40	None	IGLJ3	IGLC2	TRUE	TRUE	CQSYDSSLSGSVF	TGCCAGTCCTATGACAGCAGCCTGAGTGGTTCGGTGTTC	50846	9525	clonotype253	clonotype253_consensus_2	NA
P3	CCAGCGAAGTGTGAAT-1	TRUE	CCAGCGAAGTGTGAAT-1_contig_1	TRUE	557	IGH	IGHV3-13	None	IGHJ3	IGHM	TRUE	TRUE	CARARPGAFDIW	TGTGCAAGAGCTCGACCCGGCGCTTTTGATATCTGG	21870	550	clonotype586	clonotype586_consensus_2	NA
P3	CCAGCGAAGTGTGAAT-1	TRUE	CCAGCGAAGTGTGAAT-1_contig_2	TRUE	631	IGL	IGLV3-25	None	IGLJ3	IGLC2	TRUE	TRUE	CQSADSSGTPNWVF	TGTCAATCAGCAGACAGCAGTGGTACCCCCAATTGGGTGTTC	54012	2555	clonotype586	clonotype586_consensus_1	NA
P9	CGACCTTAGAGCCCAA-1	TRUE	CGACCTTAGAGCCCAA-1_contig_1	TRUE	542	IGH	IGHV4-34	IGHD3-16	IGHJ5	IGHM	TRUE	TRUE	CARGDYDYVWGSYRRNWFDPW	TGTGCGAGAGGGGATTATGATTACGTTTGGGGGAGTTATCGTCGAAACTGGTTCGACCCCTGG	6388	29	clonotype47	clonotype47_consensus_2	NA
P9	CGACCTTAGAGCCCAA-1	TRUE	CGACCTTAGAGCCCAA-1_contig_2	TRUE	637	IGL	IGLV2-23	None	IGLJ1	IGLC1	TRUE	TRUE	CCSYAGSSSYVF	TGCTGCTCATATGCAGGTAGTAGCTCTTATGTCTTC	4172	38	clonotype47	clonotype47_consensus_1	NA
P4	GTAACTGGTTCAGTAC-1	TRUE	GTAACTGGTTCAGTAC-1_contig_1	TRUE	512	IGH	IGHV4-34	None	IGHJ5	IGHM	TRUE	TRUE	CASGLVWWDSW	TGTGCGAGCGGGCTGGTGTGGTGGGACTCCTGG	21758	926	clonotype400	clonotype400_consensus_2	NA
P4	GTAACTGGTTCAGTAC-1	TRUE	GTAACTGGTTCAGTAC-1_contig_2	TRUE	643	IGL	IGLV10-54	None	IGLJ3	IGLC2	TRUE	TRUE	CSAWDSSLSAWVF	TGCTCAGCATGGGACAGCAGCCTCAGTGCTTGGGTATTC	29072	2218	clonotype400	clonotype400_consensus_1	NA
P3	CTACATTTCACATGCA-1	TRUE	CTACATTTCACATGCA-1_contig_2	TRUE	572	IGH	IGHV3-30	None	IGHJ3	IGHM	TRUE	TRUE	CAKSFGGSYFSAFDIW	TGTGCGAAATCCTTCGGTGGGAGCTACTTTTCTGCTTTTGATATCTGG	17352	1195	clonotype797	clonotype797_consensus_1	NA
P3	CTACATTTCACATGCA-1	TRUE	CTACATTTCACATGCA-1_contig_1	TRUE	736	IGK	IGKV3-20	None	IGKJ3	IGKC	TRUE	TRUE	CQQYGSSFTF	TGTCAGCAGTATGGTAGCTCATTCACTTTC	60142	4648	clonotype797	clonotype797_consensus_2	NA
P9	CAACCTCCATCGGAAG-1	TRUE	CAACCTCCATCGGAAG-1_contig_2	TRUE	648	IGH	IGHV2-5	None	IGHJ4	IGHG1	TRUE	TRUE	CAHRVASVGAPYFDYW	TGTGCACACAGGGTAGCTTCGGTGGGAGCTCCTTACTTTGACTACTGG	20270	1910	clonotype142	clonotype142_consensus_2	NA
P9	CAACCTCCATCGGAAG-1	TRUE	CAACCTCCATCGGAAG-1_contig_1	TRUE	584	IGK	IGKV2-28	None	IGKJ3	IGKC	TRUE	TRUE	CMQALQTPLGF	TGCATGCAAGCTCTACAAACTCCCCTTGGTTTC	57188	5549	clonotype142	clonotype142_consensus_1	NA
P11	CTAAGACGTGACGCCT-1	TRUE	CTAAGACGTGACGCCT-1_contig_1	TRUE	575	IGH	IGHV3-15	None	IGHJ4	IGHM	TRUE	TRUE	CTTFDSHVDSVATYW	TGTACCACATTCGACTCTCACGTGGATTCAGTGGCTACGTATTGG	20492	53	clonotype176	clonotype176_consensus_1	NA
P11	CTAAGACGTGACGCCT-1	TRUE	CTAAGACGTGACGCCT-1_contig_2	TRUE	566	IGK	IGKV4-1	None	IGKJ2	IGKC	TRUE	TRUE	CQQYYSAPQTF	TGTCAGCAGTATTATAGTGCTCCTCAAACTTTT	47604	98	clonotype176	clonotype176_consensus_2	NA
P3	CAGCTAAGTGCCTTGG-1	TRUE	CAGCTAAGTGCCTTGG-1_contig_1	TRUE	654	IGH	IGHV4-34	None	IGHJ6	IGHG1	TRUE	TRUE	CARGFNGYGNLYYSAMDVW	TGTGCGAGAGGATTTAACGGATACGGCAACCTCTACTACTCCGCTATGGACGTCTGG	4954	18	clonotype525	clonotype525_consensus_2	NA
P3	CAGCTAAGTGCCTTGG-1	TRUE	CAGCTAAGTGCCTTGG-1_contig_2	TRUE	633	IGL	IGLV3-19	None	IGLJ2	IGLC2	TRUE	TRUE	CSSRDSSGNHVIF	TGTAGTTCCCGGGACAGCAGTGGTAATCATGTGATTTTC	28276	135	clonotype525	clonotype525_consensus_1	NA
P7	CACTCCAGTGAGTATA-1	TRUE	CACTCCAGTGAGTATA-1_contig_1	TRUE	671	IGH	IGHV3-15	None	IGHJ1	IGHG2	TRUE	TRUE	CTTSYYRRYDYW	TGTACCACATCTTACTATCGTAGATATGACTACTGG	1274	4	clonotype321	clonotype321_consensus_1	NA
P7	CACTCCAGTGAGTATA-1	TRUE	CACTCCAGTGAGTATA-1_contig_2	TRUE	554	IGK	IGKV3-20	None	IGKJ1	IGKC	TRUE	TRUE	CQQYVNPTWTF	TGTCAGCAGTATGTTAACCCTACGTGGACGTTC	10994	18	clonotype321	clonotype321_consensus_2	NA
P6	GTGCGGTCACGTAAGG-1	TRUE	GTGCGGTCACGTAAGG-1_contig_2	TRUE	661	IGH	IGHV4-39	None	IGHJ4	IGHA1	TRUE	TRUE	CARHCKDGYNCMPVGEVIYW	TGTGCGAGACATTGCAAAGATGGCTACAATTGTATGCCGGTGGGAGAGGTAATCTACTGG	26046	1545	clonotype413	clonotype413_consensus_2	NA
P6	GTGCGGTCACGTAAGG-1	TRUE	GTGCGGTCACGTAAGG-1_contig_1	TRUE	551	IGK	IGKV1-5	None	IGKJ2	IGKC	TRUE	TRUE	CQQYNSYWGTF	TGCCAACAGTATAATAGTTATTGGGGGACTTTT	52398	3081	clonotype413	clonotype413_consensus_1	NA
P8	TATTACCGTTCGTTGA-1	TRUE	TATTACCGTTCGTTGA-1_contig_2	TRUE	548	IGH	IGHV4-34	IGHD2-2	IGHJ6	IGHM	TRUE	TRUE	CARGQCSSTSCYKYYYYYYMDVW	TGTGCGAGAGGCCAATGTAGTAGTACCAGCTGCTATAAATACTACTACTACTACTACATGGACGTCTGG	3716	43	clonotype1211	clonotype1211_consensus_2	NA
P8	TATTACCGTTCGTTGA-1	TRUE	TATTACCGTTCGTTGA-1_contig_1	TRUE	641	IGL	IGLV2-11	None	IGLJ2	IGLC2	TRUE	TRUE	CCSYAGSLRVVF	TGCTGCTCATATGCAGGCAGCCTTCGGGTGGTATTC	3692	76	clonotype1211	clonotype1211_consensus_1	NA
P4	ATAGACCGTAGGGACT-1	TRUE	ATAGACCGTAGGGACT-1_contig_2	TRUE	673	IGH	IGHV3-11	None	IGHJ2	IGHA2	TRUE	TRUE	CARYCSTRSCSGLGWWFDLW	TGTGCGAGGTATTGTAGTACTCGCAGTTGTTCGGGTCTCGGCTGGTGGTTCGATCTCTGG	42086	1397	clonotype135	clonotype135_consensus_2	NA
P4	ATAGACCGTAGGGACT-1	TRUE	ATAGACCGTAGGGACT-1_contig_1	TRUE	635	IGL	IGLV1-51	None	IGLJ2	IGLC3	TRUE	TRUE	CGTWDNSLRAAVF	TGCGGGACATGGGACAACAGCCTGAGGGCTGCGGTCTTC	36232	1723	clonotype135	clonotype135_consensus_1	NA
P3	CAGATCATCAAGCCTA-1	TRUE	CAGATCATCAAGCCTA-1_contig_2	TRUE	569	IGH	IGHV3-73	None	IGHJ3	IGHM	TRUE	TRUE	CTRWESGSQFDIW	TGTACTAGATGGGAGAGTGGGAGTCAGTTTGATATCTGG	5882	16	clonotype510	clonotype510_consensus_1	NA
P3	CAGATCATCAAGCCTA-1	TRUE	CAGATCATCAAGCCTA-1_contig_1	TRUE	554	IGK	IGKV3-20	None	IGKJ2	IGKC	TRUE	TRUE	CQQYVNLPYTF	TGTCAGCAGTATGTTAACTTACCGTACACTTTT	7634	24	clonotype510	clonotype510_consensus_2	NA
P3	CTTACCGCAATAGAGT-1	FALSE	CTTACCGCAATAGAGT-1_contig_2	FALSE	637	IGH	IGHV1-18	None	IGHJ5	IGHG2	TRUE	TRUE	CARDFRPYNSGAFDDCFDPW	TGTGCGAGAGATTTCCGTCCCTATAATAGTGGTGCTTTTGATGACTGCTTTGACCCCTGG	294	1	None	None	NA
P3	CTTACCGCAATAGAGT-1	FALSE	CTTACCGCAATAGAGT-1_contig_1	FALSE	569	IGK	IGKV4-1	None	IGKJ1	IGKC	TRUE	TRUE	CHQYYNIPRGTF	TGTCACCAATATTATAATATTCCTCGGGGGACGTTC	352	1	None	None	NA
P3	GTGCTTCTCGCTTAGA-1	TRUE	GTGCTTCTCGCTTAGA-1_contig_2	TRUE	548	IGH	IGHV1-18	None	IGHJ4	IGHM	TRUE	TRUE	CTRGPYDHATQFAYW	TGTACGAGAGGACCTTACGACCACGCGACACAATTTGCCTACTGG	5110	13	clonotype1224	clonotype1224_consensus_1	NA
P3	GTGCTTCTCGCTTAGA-1	TRUE	GTGCTTCTCGCTTAGA-1_contig_1	TRUE	554	IGK	IGKV3-20	None	IGKJ4	IGKC	TRUE	TRUE	CQQYGSSPLTF	TGTCAGCAGTATGGTAGCTCACCCCTCACTTTC	14826	37	clonotype1224	clonotype1224_consensus_2	NA
P1	TTCGAAGCAAGACGTG-1	TRUE	TTCGAAGCAAGACGTG-1_contig_2	TRUE	532	IGH	IGHV7-4-1	None	IGHJ5	IGHM	TRUE	TRUE	CARGQQWLAPKAW	TGTGCGAGGGGCCAGCAGTGGCTGGCTCCTAAGGCCTGG	22632	51	clonotype1491	clonotype1491_consensus_1	NA
P1	TTCGAAGCAAGACGTG-1	TRUE	TTCGAAGCAAGACGTG-1_contig_1	TRUE	551	IGK	IGKV3-20	None	IGKJ1	IGKC	TRUE	TRUE	CQQYGNTWTF	TGTCAGCAGTATGGTAACACCTGGACGTTC	51260	111	clonotype1491	clonotype1491_consensus_2	NA
P10	CAACTAGTCACTTATC-1	TRUE	CAACTAGTCACTTATC-1_contig_1	TRUE	659	IGH	IGHV2-5	None	IGHJ4	IGHG4	TRUE	TRUE	CAHSRKFDSW	TGCGCACACAGCCGAAAGTTTGACTCCTGG	20068	3152	clonotype226	clonotype226_consensus_2	NA
P10	CAACTAGTCACTTATC-1	TRUE	CAACTAGTCACTTATC-1_contig_2	TRUE	644	IGL	IGLV2-11	None	IGLJ1	IGLC1	TRUE	TRUE	CCSYAGSYTLYVF	TGCTGCTCATATGCCGGCAGCTACACCCTTTATGTCTTC	55010	9774	clonotype226	clonotype226_consensus_1	NA
P7	GCATGATAGCGGATCA-1	TRUE	GCATGATAGCGGATCA-1_contig_1	TRUE	661	IGH	IGHV1-2	None	IGHJ5	IGHG1	TRUE	TRUE	CARGNWNYGWFDPW	TGTGCGAGGGGTAACTGGAACTACGGGTGGTTCGACCCCTGG	34132	1855	clonotype662	clonotype662_consensus_1	NA
P7	GCATGATAGCGGATCA-1	TRUE	GCATGATAGCGGATCA-1_contig_2	TRUE	624	IGL	IGLV3-1	None	IGLJ2	IGLC2	TRUE	TRUE	CQAWDSSTVVF	TGTCAGGCGTGGGACAGCAGCACTGTGGTATTC	43924	4151	clonotype662	clonotype662_consensus_2	NA
P9	CTGATCCGTAGGGTAC-1	TRUE	CTGATCCGTAGGGTAC-1_contig_1	TRUE	645	IGH	IGHV1-69D	None	IGHJ4	IGHA1	TRUE	TRUE	CASDGPVFSLGATGFNHW	TGTGCGAGTGATGGGCCCGTTTTCTCCTTGGGGGCGACAGGCTTTAACCACTGG	19672	4152	clonotype2	clonotype2_consensus_2	NA
P9	CTGATCCGTAGGGTAC-1	TRUE	CTGATCCGTAGGGTAC-1_contig_2	TRUE	556	IGK	IGKV3-20	None	IGKJ1	IGKC	TRUE	TRUE	CQQYGDSPWTF	TGTCAGCAGTATGGTGACTCACCGTGGACGTTC	58444	12726	clonotype2	clonotype2_consensus_1	NA
P5	AGGTCCGTCGTTTATC-1	TRUE	AGGTCCGTCGTTTATC-1_contig_2	TRUE	660	IGH	IGHV3-23	None	IGHJ4	IGHA1	TRUE	TRUE	CAKDLWFGEYLLGKW	TGTGCCAAAGATCTCTGGTTCGGGGAGTATTTACTAGGCAAGTGG	9850	560	clonotype235	clonotype235_consensus_2	NA
P5	AGGTCCGTCGTTTATC-1	TRUE	AGGTCCGTCGTTTATC-1_contig_1	TRUE	588	IGK	IGKV3-15	None	IGKJ4	IGKC	TRUE	TRUE	CQQYSDWPPLTF	TGTCAGCAATATAGTGACTGGCCTCCGCTGACTTTC	67416	3647	clonotype235	clonotype235_consensus_1	NA
P3	CTCGGGATCACATAGC-1	TRUE	CTCGGGATCACATAGC-1_contig_2	TRUE	663	IGH	IGHV3-23	None	IGHJ3	IGHA1	TRUE	TRUE	CAKVDLASSLRGAFDIW	TGTGCGAAAGTGGATTTGGCATCATCTCTCCGGGGTGCTTTTGATATCTGG	19930	1085	clonotype832	clonotype832_consensus_1	NA
P3	CTCGGGATCACATAGC-1	TRUE	CTCGGGATCACATAGC-1_contig_1	TRUE	566	IGK	IGKV4-1	None	IGKJ3	IGKC	TRUE	TRUE	CQQYYDSPFTF	TGTCAGCAATATTATGACAGTCCATTCACTTTC	48786	3082	clonotype832	clonotype832_consensus_2	NA
P4	CGTTAGACATGCCACG-1	TRUE	CGTTAGACATGCCACG-1_contig_2	TRUE	639	IGH	IGHV1-69D	None	IGHJ4	IGHA2	TRUE	TRUE	CASYNYYDDSGVLDYW	TGTGCGAGTTACAATTACTATGATGATAGTGGTGTCCTTGATTACTGG	41562	5683	clonotype257	clonotype257_consensus_2	NA
P4	CGTTAGACATGCCACG-1	TRUE	CGTTAGACATGCCACG-1_contig_1	TRUE	551	IGK	IGKV1D-16	None	IGKJ1	IGKC	TRUE	TRUE	CQQYHTYPWTF	TGCCAGCAGTATCATACTTACCCGTGGACTTTC	35508	6608	clonotype257	clonotype257_consensus_1	NA
P4	GGCTGGTTCGGTTAAC-1	TRUE	GGCTGGTTCGGTTAAC-1_contig_2	TRUE	682	IGH	IGHV4-30-2	None	IGHJ3	IGHG1	TRUE	TRUE	CARGPLYNGGWRRGDAFDMW	TGTGCGAGAGGCCCCCTTTATAACGGTGGCTGGCGAAGGGGTGATGCTTTTGATATGTGG	11188	547	clonotype389	clonotype389_consensus_1	NA
P4	GGCTGGTTCGGTTAAC-1	TRUE	GGCTGGTTCGGTTAAC-1_contig_1	TRUE	555	IGK	IGKV1-33	None	IGKJ2	IGKC	TRUE	TRUE	CQQYNDLPYTF	TGTCAACAGTATAATGATCTCCCGTACACTTTT	64856	3530	clonotype389	clonotype389_consensus_2	NA
P3	CTGTGCTGTGGTTTCA-1	TRUE	CTGTGCTGTGGTTTCA-1_contig_1	TRUE	577	IGH	IGHV3-23	None	IGHJ4	IGHM	TRUE	TRUE	CARYASTFNGRKFYFDSW	TGTGCTAGATACGCCAGTACATTCAATGGTCGAAAATTCTATTTTGACTCCTGG	7424	20	clonotype878	clonotype878_consensus_2	NA
P3	CTGTGCTGTGGTTTCA-1	TRUE	CTGTGCTGTGGTTTCA-1_contig_2	TRUE	679	IGL	IGLV2-14	None	IGLJ2	IGLC2	TRUE	TRUE	CASYTSSSTLVF	TGCGCCTCATATACAAGCAGCAGCACTCTGGTCTTC	14436	73	clonotype878	clonotype878_consensus_1	NA
P9	ACGCCAGTCTCGGACG-1	TRUE	ACGCCAGTCTCGGACG-1_contig_1	TRUE	660	IGH	IGHV3-23	None	IGHJ3	IGHA2	TRUE	TRUE	CAKDGISRNGVYDYFDLW	TGTGCGAAAGACGGGATATCGCGGAACGGTGTCTATGATTACTTTGATCTGTGG	11176	646	clonotype95	clonotype95_consensus_2	NA
P9	ACGCCAGTCTCGGACG-1	TRUE	ACGCCAGTCTCGGACG-1_contig_2	TRUE	566	IGK	IGKV3-20	None	IGKJ3	IGKC	TRUE	TRUE	CHHYGNARPAAFPF	TGTCACCACTATGGTAACGCACGTCCGGCGGCCTTCCCCTTC	67298	5114	clonotype95	clonotype95_consensus_1	NA
P3	CGCTGGAAGTGGCACA-1	TRUE	CGCTGGAAGTGGCACA-1_contig_1	TRUE	674	IGH	IGHV3-15	None	IGHJ4	IGHG2	TRUE	TRUE	CTTGPGLNLVW	TGTACCACAGGACCCGGGTTGAATCTCGTTTGG	10722	529	clonotype713	clonotype713_consensus_2	NA
P3	CGCTGGAAGTGGCACA-1	TRUE	CGCTGGAAGTGGCACA-1_contig_2	TRUE	563	IGK	IGKV4-1	None	IGKJ1	IGKC	TRUE	TRUE	CQQYYSRPTF	TGTCAGCAATATTATAGTCGTCCGACGTTC	63202	4072	clonotype713	clonotype713_consensus_1	NA
P8	TGGTTCCAGACACTAA-1	TRUE	TGGTTCCAGACACTAA-1_contig_2	TRUE	583	IGH	IGHV3-23	None	IGHJ5	IGHM	TRUE	TRUE	CAKRSRPFNGYDGGNWFDPW	TGTGCGAAAAGATCGCGTCCCTTTAATGGCTACGACGGGGGCAACTGGTTCGACCCCTGG	12194	19	clonotype1387	clonotype1387_consensus_1	NA
P8	TGGTTCCAGACACTAA-1	TRUE	TGGTTCCAGACACTAA-1_contig_1	TRUE	565	IGK	IGKV3-11	None	IGKJ4	IGKC	TRUE	TRUE	CQQRSNWPLTF	TGTCAGCAGCGTAGCAACTGGCCGCTCACTTTC	48238	73	clonotype1387	clonotype1387_consensus_2	NA
P10	TCGCGTTGTCTTGTCC-1	TRUE	TCGCGTTGTCTTGTCC-1_contig_2	TRUE	660	IGH	IGHV3-23	None	IGHJ4	IGHA1	TRUE	TRUE	CARVHYYYDRTGRAHW	TGTGCGAGAGTTCACTATTATTATGATAGAACTGGCCGGGCCCACTGG	9248	698	clonotype717	clonotype717_consensus_1	NA
P10	TCGCGTTGTCTTGTCC-1	TRUE	TCGCGTTGTCTTGTCC-1_contig_1	TRUE	588	IGK	IGKV2-28	None	IGKJ5	IGKC	TRUE	TRUE	CMQVLQTSITF	TGCATGCAAGTACTGCAGACTTCGATCACCTTC	61718	5227	clonotype717	clonotype717_consensus_2	NA
P6	AACTCCCAGCATCATC-1	TRUE	AACTCCCAGCATCATC-1_contig_1	TRUE	530	IGH	IGHV2-26	None	IGHJ2	IGHM	TRUE	TRUE	CARIYKDVVVATYWYFDLW	TGTGCACGGATATACAAGGATGTAGTAGTTGCAACCTACTGGTACTTCGATCTCTGG	30618	29	clonotype57	clonotype57_consensus_1	NA
P6	AACTCCCAGCATCATC-1	TRUE	AACTCCCAGCATCATC-1_contig_2	TRUE	639	IGL	IGLV1-36	None	IGLJ3	IGLC2	TRUE	TRUE	CAAWDDRLNGWVF	TGTGCAGCATGGGATGACAGGCTGAATGGTTGGGTGTTC	31600	50	clonotype57	clonotype57_consensus_2	NA
P3	AAGGAGCAGCTGAACG-1	TRUE	AAGGAGCAGCTGAACG-1_contig_2	TRUE	554	IGH	IGHV1-18	None	IGHJ5	IGHM	TRUE	TRUE	CARDSSGYKPLNWFDPW	TGTGCGAGAGACAGTAGTGGTTACAAACCCTTAAACTGGTTCGACCCCTGG	7292	20	clonotype64	clonotype64_consensus_1	NA
P3	AAGGAGCAGCTGAACG-1	TRUE	AAGGAGCAGCTGAACG-1_contig_1	TRUE	557	IGK	IGKV3-20	None	IGKJ2	IGKC	TRUE	TRUE	CQQYGSSPNTF	TGTCAGCAATATGGTAGCTCACCTAACACTTTT	11830	31	clonotype64	clonotype64_consensus_2	NA
P3	GATCTAGAGATGCGAC-1	TRUE	GATCTAGAGATGCGAC-1_contig_2	TRUE	723	IGH	IGHV4-39	None	IGHJ4	IGHG1	TRUE	TRUE	CARHYLFGDDYW	TGTGCGAGACATTATTTATTTGGGGATGACTACTGG	31038	1230	clonotype988	clonotype988_consensus_1	NA
P3	GATCTAGAGATGCGAC-1	TRUE	GATCTAGAGATGCGAC-1_contig_1	TRUE	627	IGL	IGLV4-69	None	IGLJ3	IGLC2	TRUE	TRUE	CQTWGTGIQVF	TGTCAGACCTGGGGCACTGGCATTCAGGTGTTC	46394	3154	clonotype988	clonotype988_consensus_2	NA
P7	ACGAGGAAGAAACCGC-1	TRUE	ACGAGGAAGAAACCGC-1_contig_1	TRUE	658	IGH	IGHV3-43	None	IGHJ4	IGHA1	TRUE	TRUE	CAKDIGDVPRDPGVDHW	TGTGCAAAAGATATTGGAGACGTGCCTCGGGACCCGGGAGTGGATCACTGG	14674	1212	clonotype140	clonotype140_consensus_2	NA
P7	ACGAGGAAGAAACCGC-1	TRUE	ACGAGGAAGAAACCGC-1_contig_2	TRUE	635	IGL	IGLV1-51	None	IGLJ3	IGLC3	TRUE	TRUE	CATWDSSLTAWVF	TGCGCTACATGGGATAGCAGCCTGACTGCTTGGGTGTTC	63074	9731	clonotype140	clonotype140_consensus_1	NA
P7	ATAGACCGTTGATTCG-1	TRUE	ATAGACCGTTGATTCG-1_contig_1	TRUE	661	IGH	IGHV3-30	None	IGHJ4	IGHA1	TRUE	TRUE	CAIWSYINSSVPFDYW	TGTGCGATCTGGTCGTATATCAACTCGTCTGTCCCCTTTGACTACTGG	21468	1291	clonotype247	clonotype247_consensus_2	NA
P7	ATAGACCGTTGATTCG-1	TRUE	ATAGACCGTTGATTCG-1_contig_2	TRUE	636	IGL	IGLV3-25	None	IGLJ3	IGLC3	TRUE	TRUE	CQSPDSSGTFWVF	TGTCAATCACCAGACAGCAGTGGTACTTTTTGGGTGTTC	56074	6059	clonotype247	clonotype247_consensus_1	NA
P5	AGGTCATGTAGGGACT-1	TRUE	AGGTCATGTAGGGACT-1_contig_1	TRUE	655	IGH	IGHV3-43	None	IGHJ3	IGHA1	TRUE	TRUE	CARDGGAQAAFDIW	TGTGCAAGAGACGGGGGAGCCCAGGCTGCATTTGACATTTGG	14750	891	clonotype230	clonotype230_consensus_1	NA
P5	AGGTCATGTAGGGACT-1	TRUE	AGGTCATGTAGGGACT-1_contig_2	TRUE	646	IGL	IGLV2-14	None	IGLJ1	IGLC1	TRUE	TRUE	CASYRRGNSLYVF	TGCGCCTCATATAGAAGAGGCAACAGTCTTTATGTCTTC	61330	5816	clonotype230	clonotype230_consensus_2	NA
P3	TCTCTAAGTGATGTCT-1	TRUE	TCTCTAAGTGATGTCT-1_contig_2	TRUE	574	IGH	IGHV3-23	None	IGHJ6	IGHM	TRUE	TRUE	CARKTNDNGDYYGVDVW	TGTGCGAGAAAAACAAATGACAACGGTGACTATTACGGGGTGGACGTCTGG	8002	27	clonotype1389	clonotype1389_consensus_2	NA
P3	TCTCTAAGTGATGTCT-1	TRUE	TCTCTAAGTGATGTCT-1_contig_1	TRUE	644	IGL	IGLV8-61	None	IGLJ3	IGLC2	TRUE	TRUE	CLLYMGSGSWVF	TGTTTGCTGTATATGGGTAGTGGCAGTTGGGTGTTC	3336	21	clonotype1389	clonotype1389_consensus_1	NA
P3	CCCAGTTCAAACTGCT-1	TRUE	CCCAGTTCAAACTGCT-1_contig_1	TRUE	691	IGH	IGHV6-1	IGHD3-22	IGHJ3	IGHG3	TRUE	TRUE	CARHGGLNYYDSSGYYYEVYGFDLW	TGTGCAAGACACGGAGGCCTTAATTACTATGATAGTAGTGGTTATTACTACGAGGTGTACGGTTTTGATCTCTGG	374	1	clonotype608	clonotype608_consensus_2	NA
P3	CCCAGTTCAAACTGCT-1	TRUE	CCCAGTTCAAACTGCT-1_contig_3	TRUE	643	IGL	IGLV1-44	None	IGLJ3	IGLC2	TRUE	TRUE	CAAWDDSLNGVF	TGTGCAGCATGGGATGACAGCCTGAATGGGGTGTTC	3962	20	clonotype608	clonotype608_consensus_1	NA
P9	GAAACTCAGGCTAGGT-1	TRUE	GAAACTCAGGCTAGGT-1_contig_2	TRUE	686	IGH	IGHV3-11	None	IGHJ4	IGHG1	TRUE	TRUE	CATFGFSESATTLLDYW	TGTGCGACTTTCGGTTTTTCGGAGTCTGCTACTACACTACTTGACTACTGG	10894	557	clonotype243	clonotype243_consensus_1	NA
P9	GAAACTCAGGCTAGGT-1	TRUE	GAAACTCAGGCTAGGT-1_contig_1	TRUE	641	IGL	IGLV1-51	None	IGLJ3	IGLC2	TRUE	TRUE	CGTWDSSLSAGNWVF	TGCGGAACATGGGATAGCAGCCTGAGTGCTGGGAATTGGGTGTTC	65058	6538	clonotype243	clonotype243_consensus_2	NA
P3	AACACGTTCTTGCCGT-1	TRUE	AACACGTTCTTGCCGT-1_contig_2	TRUE	691	IGH	IGHV3-23	None	IGHJ5	IGHG2	TRUE	TRUE	CVKDGRRIGTPGWDWFDPW	TGTGTGAAAGATGGGAGGAGAATTGGGACGCCGGGGTGGGACTGGTTCGACCCCTGG	26376	2097	clonotype143	clonotype143_consensus_1	NA
P3	AACACGTTCTTGCCGT-1	TRUE	AACACGTTCTTGCCGT-1_contig_1	TRUE	582	IGK	IGKV3-15	None	IGKJ4	IGKC	TRUE	TRUE	CHQYDTWPHTF	TGTCATCAGTATGATACCTGGCCGCACACCTTC	51826	3786	clonotype143	clonotype143_consensus_2	NA
P1	AGAGTGGTCTCCAACC-1	TRUE	AGAGTGGTCTCCAACC-1_contig_2	TRUE	571	IGH	IGHV3-7	None	IGHJ4	IGHM	TRUE	TRUE	CARYEGLGDLLRLDYW	TGTGCGAGATATGAGGGCCTCGGGGACTTACTAAGACTTGACTACTGG	4094	5	clonotype266	clonotype266_consensus_2	NA
P1	AGAGTGGTCTCCAACC-1	TRUE	AGAGTGGTCTCCAACC-1_contig_1	TRUE	548	IGK	IGKV1-5	None	IGKJ1	IGKC	TRUE	TRUE	CQTYSDDWKF	TGCCAAACTTATAGTGATGATTGGAAGTTC	7840	8	clonotype266	clonotype266_consensus_1	NA
P9	GTTACAGGTTAGAACA-1	TRUE	GTTACAGGTTAGAACA-1_contig_2	TRUE	661	IGH	IGHV3-72	None	IGHJ4	IGHA2	TRUE	TRUE	CARYSVTWKAFDYW	TGTGCTCGATATAGTGTGACCTGGAAGGCCTTTGACTACTGG	30168	4069	clonotype332	clonotype332_consensus_1	NA
P9	GTTACAGGTTAGAACA-1	TRUE	GTTACAGGTTAGAACA-1_contig_1	TRUE	563	IGK	IGKV2-24	None	IGKJ1	IGKC	TRUE	TRUE	CMQSTQRPRTF	TGCATGCAAAGTACACAACGTCCTCGGACGTTC	46582	5963	clonotype332	clonotype332_consensus_2	NA
P8	TCCACACTCCACGAAT-1	TRUE	TCCACACTCCACGAAT-1_contig_1	TRUE	707	IGH	IGHV3-30	IGHD3-9	IGHJ4	IGHG1	TRUE	TRUE	CAKCPSGSELNYDILTGYQREDYW	TGTGCGAAATGCCCATCCGGGTCGGAACTTAATTACGATATTTTGACTGGTTATCAAAGGGAGGACTACTGG	34694	1522	clonotype1246	clonotype1246_consensus_2	NA
P8	TCCACACTCCACGAAT-1	TRUE	TCCACACTCCACGAAT-1_contig_2	TRUE	635	IGL	IGLV1-51	None	IGLJ3	IGLC2	TRUE	TRUE	CATWDSSLIAGVF	TGCGCAACATGGGATAGCAGCCTGATTGCTGGGGTGTTC	42078	3190	clonotype1246	clonotype1246_consensus_1	NA
P5	TTAACTCAGACTAGGC-1	TRUE	TTAACTCAGACTAGGC-1_contig_1	TRUE	646	IGH	IGHV5-51	None	IGHJ4	IGHA1	TRUE	TRUE	CARNNYDSTGYQYYLEYW	TGTGCGAGAAACAACTATGATAGTACTGGTTACCAGTACTACCTTGAGTACTGG	36734	4165	clonotype627	clonotype627_consensus_1	NA
P5	TTAACTCAGACTAGGC-1	TRUE	TTAACTCAGACTAGGC-1_contig_2	TRUE	665	IGL	IGLV2-14	None	IGLJ2	IGLC2	TRUE	TRUE	CSSYTSTINFEAVF	TGCAGCTCATATACAAGCACCATCAATTTCGAGGCGGTGTTC	41496	7130	clonotype627	clonotype627_consensus_2	NA
P6	CGGTTAACATTCTTAC-1	TRUE	CGGTTAACATTCTTAC-1_contig_1	TRUE	648	IGH	IGHV3-48	None	IGHJ4	IGHA2	TRUE	TRUE	CVRDDHWAFDYW	TGTGTGAGAGATGACCACTGGGCCTTTGACTACTGG	17586	18	clonotype250	clonotype250_consensus_2	NA
P6	CGGTTAACATTCTTAC-1	TRUE	CGGTTAACATTCTTAC-1_contig_2	TRUE	641	IGL	IGLV2-11	None	IGLJ3	IGLC2	TRUE	TRUE	CCSYAGSLTWVF	TGCTGCTCATATGCAGGCAGCCTCACTTGGGTGTTC	37140	51	clonotype250	clonotype250_consensus_1	NA
P3	AACTTTCTCTAACTCT-1	TRUE	AACTTTCTCTAACTCT-1_contig_1	TRUE	587	IGH	IGHV3-49	None	IGHJ6	IGHM	TRUE	TRUE	CTRDLRITMSYYYYGMDVW	TGTACTAGAGATCTGAGGATTACTATGAGCTACTACTACTACGGTATGGACGTCTGG	24256	1706	clonotype167	clonotype167_consensus_1	NA
P3	AACTTTCTCTAACTCT-1	TRUE	AACTTTCTCTAACTCT-1_contig_2	TRUE	646	IGL	IGLV1-44	None	IGLJ3	IGLC2	TRUE	TRUE	CAAWDDSLNGRVF	TGTGCAGCATGGGATGACAGCCTGAATGGTCGGGTGTTC	53506	6812	clonotype167	clonotype167_consensus_2	NA
P8	ACGCCGAAGCTATGCT-1	TRUE	ACGCCGAAGCTATGCT-1_contig_2	TRUE	544	IGH	IGHV6-1	None	IGHJ3	IGHM	TRUE	TRUE	CARQAWRAFNVW	TGTGCAAGACAAGCATGGCGTGCTTTTAATGTGTGG	30556	48	clonotype201	clonotype201_consensus_2	NA
P8	ACGCCGAAGCTATGCT-1	TRUE	ACGCCGAAGCTATGCT-1_contig_1	TRUE	551	IGK	IGKV1-39	None	IGKJ2	IGKC	TRUE	TRUE	CQQSYSSVYTF	TGTCAACAGAGTTACAGTAGTGTGTACACTTTT	40488	75	clonotype201	clonotype201_consensus_1	NA
P3	TTAGGCATCCACTGGG-1	TRUE	TTAGGCATCCACTGGG-1_contig_2	TRUE	660	IGH	IGHV3-23	None	IGHJ4	IGHA1	TRUE	TRUE	CAKGLGYSDGWYMVDHW	TGTGCGAAGGGCCTCGGCTACAGCGATGGCTGGTACATGGTTGACCACTGG	296	6	clonotype1507	clonotype1507_consensus_1	NA
P3	TTAGGCATCCACTGGG-1	TRUE	TTAGGCATCCACTGGG-1_contig_1	TRUE	555	IGK	IGKV1-27	None	IGKJ3	IGKC	TRUE	TRUE	CQKYLTAPFTF	TGTCAAAAATATCTCACTGCCCCTTTTACTTTC	12200	41	clonotype1507	clonotype1507_consensus_2	NA
P9	TCAGGTATCTGTCAAG-1	TRUE	TCAGGTATCTGTCAAG-1_contig_1	TRUE	539	IGH	IGHV1-18	None	IGHJ4	IGHM	TRUE	TRUE	CVRDIHFVRDYW	TGTGTAAGAGATATACACTTCGTGAGAGACTATTGG	28498	2174	clonotype374	clonotype374_consensus_2	NA
P9	TCAGGTATCTGTCAAG-1	TRUE	TCAGGTATCTGTCAAG-1_contig_2	TRUE	739	IGK	IGKV3-20	None	IGKJ2	IGKC	TRUE	TRUE	CQLNAF	TGTCAGCTAAACGCTTTT	49452	4471	clonotype374	clonotype374_consensus_1	NA
P1	TTAACTCGTAGCGATG-1	TRUE	TTAACTCGTAGCGATG-1_contig_2	TRUE	703	IGH	IGHV3-48	None	IGHJ6	IGHG1	TRUE	TRUE	CARDEYCSAGTCYGYFYYGMDVW	TGTGCGAGAGATGAATATTGTAGTGCTGGAACCTGCTACGGCTACTTCTACTACGGTATGGACGTCTGG	12338	23	clonotype1465	clonotype1465_consensus_2	NA
P1	TTAACTCGTAGCGATG-1	TRUE	TTAACTCGTAGCGATG-1_contig_1	TRUE	573	IGK	IGKV1D-39	None	IGKJ3	IGKC	TRUE	TRUE	CQQSYSTPLTF	TGTCAACAGAGTTACAGTACCCCGCTCACTTTC	38720	44	clonotype1465	clonotype1465_consensus_1	NA
P1	GTCGTAAAGAGCCTAG-1	TRUE	GTCGTAAAGAGCCTAG-1_contig_1	TRUE	685	IGH	IGHV7-4-1	IGHD2-2	IGHJ6	IGHG1	TRUE	TRUE	CARDGEDIVVVPAAIGKDYYYYGMDVW	TGTGCGAGAGATGGAGAGGATATTGTAGTAGTACCAGCTGCTATCGGGAAGGACTACTACTACTACGGTATGGACGTCTGG	13818	686	clonotype1155	clonotype1155_consensus_2	NA
P1	GTCGTAAAGAGCCTAG-1	TRUE	GTCGTAAAGAGCCTAG-1_contig_2	TRUE	646	IGL	IGLV1-44	None	IGLJ3	IGLC2	TRUE	TRUE	CAAWDDSLNGWVF	TGTGCAGCATGGGATGACAGCCTGAATGGTTGGGTGTTC	61624	6043	clonotype1155	clonotype1155_consensus_1	NA
P11	CGACCTTTCGGTTAAC-1	TRUE	CGACCTTTCGGTTAAC-1_contig_2	TRUE	517	IGH	IGHV4-4	None	IGHJ4	IGHM	TRUE	TRUE	CAKNGAFALDSW	TGTGCGAAAAACGGAGCCTTCGCCCTTGACTCCTGG	22108	1876	clonotype155	clonotype155_consensus_2	NA
P11	CGACCTTTCGGTTAAC-1	TRUE	CGACCTTTCGGTTAAC-1_contig_1	TRUE	819	IGK	IGKV3-20	None	IGKJ2	IGKC	TRUE	TRUE	CQRFDEPTLYTF	TGTCAGCGGTTTGATGAGCCAACTTTGTACACTTTT	55676	4779	clonotype155	clonotype155_consensus_1	NA
P6	ATAACGCGTAGAGCTG-1	TRUE	ATAACGCGTAGAGCTG-1_contig_1	TRUE	584	IGH	IGHV3-73	None	IGHJ5	IGHM	TRUE	TRUE	CARHAGQSSGWYNWLDPW	TGCGCCAGACATGCTGGGCAGAGTAGTGGTTGGTACAACTGGCTCGACCCCTGG	21818	26	clonotype131	clonotype131_consensus_1	NA
P6	ATAACGCGTAGAGCTG-1	TRUE	ATAACGCGTAGAGCTG-1_contig_2	TRUE	550	IGK	IGKV1D-39	None	IGKJ2	IGKC	TRUE	TRUE	CQQSYSTPPYTF	TGTCAACAGAGTTACAGTACCCCTCCGTACACTTTT	52174	41	clonotype131	clonotype131_consensus_2	NA
P6	CACACTCGTCAAAGCG-1	TRUE	CACACTCGTCAAAGCG-1_contig_2	TRUE	698	IGH	IGHV3-30	None	IGHJ2	IGHG1	TRUE	TRUE	CAKVSAIFMVYSMGDLYFDLW	TGTGCGAAGGTGTCGGCTATATTTATGGTGTATTCTATGGGGGACTTGTATTTCGATCTCTGG	4262	4	clonotype31	clonotype31_consensus_2	NA
P6	CACACTCGTCAAAGCG-1	TRUE	CACACTCGTCAAAGCG-1_contig_1	TRUE	644	IGL	IGLV2-11	None	IGLJ3	IGLC2	TRUE	TRUE	CCSYAGSYTFWVF	TGCTGCTCATATGCAGGCAGCTACACTTTCTGGGTGTTC	10284	19	clonotype31	clonotype31_consensus_1	NA
P8	GACGTGCTCGCTTAGA-1	TRUE	GACGTGCTCGCTTAGA-1_contig_1	TRUE	619	IGH	IGHV2-5	IGHD3-3	IGHJ4	IGHA1	TRUE	TRUE	CVHSGITIFGVVIMAYYFDYW	TGTGTACACTCCGGAATAACAATTTTTGGAGTGGTTATTATGGCTTACTACTTTGACTACTGG	63558	159	clonotype39	clonotype39_consensus_1	NA
P8	GACGTGCTCGCTTAGA-1	TRUE	GACGTGCTCGCTTAGA-1_contig_2	TRUE	644	IGL	IGLV2-14	None	IGLJ3	IGLC3	TRUE	TRUE	CSSYTSSSTWVF	TGCAGCTCATATACAAGCAGCAGCACTTGGGTGTTC	13292	86	clonotype39	clonotype39_consensus_2	NA
P3	TCACAAGAGGACTGGT-1	TRUE	TCACAAGAGGACTGGT-1_contig_2	TRUE	685	IGH	IGHV3-23	None	IGHJ4	IGHG1	TRUE	TRUE	CAKATLLLVINNFFDSW	TGTGCGAAAGCCACTCTGCTACTAGTGATTAATAACTTCTTTGACTCCTGG	2762	11	clonotype1332	clonotype1332_consensus_2	NA
P3	TCACAAGAGGACTGGT-1	TRUE	TCACAAGAGGACTGGT-1_contig_1	TRUE	553	IGK	IGKV1D-39	None	IGKJ2	IGKC	TRUE	TRUE	CQQSYTTPYTF	TGTCAACAGAGTTACACTACCCCGTACACTTTT	13402	41	clonotype1332	clonotype1332_consensus_1	NA
P3	TTTCCTCCATGCTAGT-1	TRUE	TTTCCTCCATGCTAGT-1_contig_2	TRUE	494	IGH	IGHV3-11	None	IGHJ6	None	TRUE	TRUE	CAGRSTTSYFYFYGMDVW	TGTGCGGGCCGTAGTACGACCTCTTATTTCTACTTCTACGGCATGGACGTCTGG	176	1	clonotype1567	clonotype1567_consensus_1	NA
P3	TTTCCTCCATGCTAGT-1	TRUE	TTTCCTCCATGCTAGT-1_contig_1	TRUE	570	IGK	IGKV3D-15	None	IGKJ1	IGKC	TRUE	TRUE	CQQYNNWPPWTF	TGTCAGCAGTACAATAACTGGCCTCCGTGGACGTTC	20154	63	clonotype1567	clonotype1567_consensus_2	NA
P1	CATGACAGTCTCGTTC-1	TRUE	CATGACAGTCTCGTTC-1_contig_2	TRUE	656	IGH	IGHV4-34	None	IGHJ4	IGHG1	TRUE	TRUE	CARSRLDDTGLYYAAPFEYW	TGTGCGAGAAGCCGCTTAGATGACACTGGCCTTTACTACGCAGCCCCCTTTGAATACTGG	3904	9	clonotype523	clonotype523_consensus_2	NA
P1	CATGACAGTCTCGTTC-1	TRUE	CATGACAGTCTCGTTC-1_contig_1	TRUE	644	IGL	IGLV8-61	None	IGLJ3	IGLC2	TRUE	TRUE	CALFLASGVWVF	TGTGCGCTTTTTTTGGCGAGTGGCGTTTGGGTGTTC	27324	44	clonotype523	clonotype523_consensus_1	NA
P6	TTGGCAACACTCAGGC-1	TRUE	TTGGCAACACTCAGGC-1_contig_1	TRUE	578	IGH	IGHV3-11	None	IGHJ3	IGHM	TRUE	TRUE	CARDPRTMVRGHDAFDIW	TGTGCGAGAGATCCAAGGACTATGGTTCGGGGGCATGATGCTTTTGATATCTGG	21874	15	clonotype21	clonotype21_consensus_1	NA
P6	TTGGCAACACTCAGGC-1	TRUE	TTGGCAACACTCAGGC-1_contig_2	TRUE	551	IGK	IGKV1-8	None	IGKJ2	IGKC	TRUE	TRUE	CQQYYSYPYTF	TGTCAACAGTATTATAGTTACCCGTACACTTTT	32614	27	clonotype21	clonotype21_consensus_2	NA
P3	TAGGCATCATATACGC-1	TRUE	TAGGCATCATATACGC-1_contig_1	TRUE	676	IGH	IGHV3-48	None	IGHJ4	IGHG2	TRUE	TRUE	CVRDRPSIPARYDW	TGTGTGAGAGACCGGCCCAGTATCCCCGCCCGTTACGACTGG	1722	6	clonotype1300	clonotype1300_consensus_1	NA
P3	TAGGCATCATATACGC-1	TRUE	TAGGCATCATATACGC-1_contig_2	TRUE	646	IGL	IGLV1-44	None	IGLJ1	IGLC1	TRUE	TRUE	CAAWDVSLNGFVF	TGTGCGGCTTGGGATGTCAGTCTCAATGGTTTTGTCTTC	19780	78	clonotype1300	clonotype1300_consensus_2	NA
P1	AGTGTCAAGTCCGGTC-1	TRUE	AGTGTCAAGTCCGGTC-1_contig_1	TRUE	626	IGH	IGHV4-61	None	IGHJ4	IGHD	TRUE	TRUE	CARGGDRFDSW	TGTGCGAGAGGAGGTGATCGGTTCGACAGTTGG	11150	15	clonotype348	clonotype348_consensus_2	NA
P1	AGTGTCAAGTCCGGTC-1	TRUE	AGTGTCAAGTCCGGTC-1_contig_2	TRUE	550	IGK	IGKV1-39	None	IGKJ1	IGKC	TRUE	TRUE	CQQGFSAPWTF	TGTCAACAGGGTTTCAGTGCCCCGTGGACGTTC	22806	29	clonotype348	clonotype348_consensus_1	NA
P12	AACGTTGAGCGCTTAT-1	TRUE	AACGTTGAGCGCTTAT-1_contig_1	TRUE	575	IGH	IGHV3-15	None	IGHJ4	IGHM	TRUE	TRUE	CTTGMWIQLWQPDFW	TGTACCACAGGAATGTGGATACAACTATGGCAACCGGACTTCTGG	7806	10	clonotype50	clonotype50_consensus_2	NA
P12	AACGTTGAGCGCTTAT-1	TRUE	AACGTTGAGCGCTTAT-1_contig_2	TRUE	569	IGK	IGKV2-28	None	IGKJ2	IGKC	TRUE	TRUE	CMQALQTPPTL	TGCATGCAAGCTCTACAAACTCCTCCGACTCTT	50150	53	clonotype50	clonotype50_consensus_1	NA
P11	GCTCTGTCAAGGTGTG-1	TRUE	GCTCTGTCAAGGTGTG-1_contig_2	TRUE	680	IGH	IGHV1-18	None	IGHJ4	IGHG2	TRUE	TRUE	CARDEKKSCSGTGSRCYYFDYW	TGTGCGAGAGATGAGAAGAAGTCCTGTAGTGGAACTGGTAGTAGGTGCTACTACTTTGACTACTGG	22880	1731	clonotype243	clonotype243_consensus_2	NA
P11	GCTCTGTCAAGGTGTG-1	TRUE	GCTCTGTCAAGGTGTG-1_contig_1	TRUE	589	IGK	IGKV2-30	None	IGKJ4	IGKC	TRUE	TRUE	CMQGTHWPLTF	TGCATGCAAGGGACACACTGGCCCCTCACTTTC	53834	4549	clonotype243	clonotype243_consensus_1	NA
P3	GTGCAGCAGGGATACC-1	TRUE	GTGCAGCAGGGATACC-1_contig_1	TRUE	575	IGH	IGHV3-73	None	IGHJ4	IGHM	TRUE	TRUE	CIRDGDRLMGSRSYW	TGTATTCGAGACGGGGATCGTTTGATGGGATCGAGGTCCTACTGG	12172	34	clonotype1218	clonotype1218_consensus_1	NA
P3	GTGCAGCAGGGATACC-1	TRUE	GTGCAGCAGGGATACC-1_contig_2	TRUE	586	IGH	IGHV3-73	None	IGHJ4	IGHD	TRUE	TRUE	CIRDGDRLMGSRSYW	TGTATTCGAGACGGGGATCGTTTGATGGGATCGAGGTCCTACTGG	316	2	clonotype1218	clonotype1218_consensus_1	NA
P3	GTGCAGCAGGGATACC-1	TRUE	GTGCAGCAGGGATACC-1_contig_3	TRUE	579	IGK	IGKV2-28	None	IGKJ1	IGKC	TRUE	TRUE	CMQALQAPRAF	TGCATGCAAGCTCTACAAGCTCCTCGGGCGTTC	20508	58	clonotype1218	clonotype1218_consensus_2	NA
P3	GCGCAGTAGTAGTGCG-1	TRUE	GCGCAGTAGTAGTGCG-1_contig_2	TRUE	685	IGH	IGHV1-8	IGHD3-3	IGHJ6	IGHG1	TRUE	TRUE	CARGVLRFLEWSEIYDYYGMDVW	TGTGCGCGAGGCGTGTTACGATTTTTGGAGTGGTCCGAGATATACGACTACTACGGTATGGACGTCTGG	9334	1010	clonotype1039	clonotype1039_consensus_3	NA
P3	GCGCAGTAGTAGTGCG-1	TRUE	GCGCAGTAGTAGTGCG-1_contig_1	TRUE	565	IGK	IGKV3-20	None	IGKJ4	IGKC	TRUE	TRUE	CQQYGSSPLTF	TGTCAGCAGTATGGTAGCTCACCGCTCACTTTC	45238	5756	clonotype1039	clonotype1039_consensus_2	NA
P12	TGGCGCAAGAGAGCTC-1	TRUE	TGGCGCAAGAGAGCTC-1_contig_2	TRUE	550	IGH	IGHV4-34	IGHD3-22	IGHJ4	IGHM	TRUE	TRUE	CARGRSLSMIVVIITPLLFDYW	TGTGCGAGAGGCCGCTCGTTGTCTATGATAGTAGTGATTATTACTCCCCTATTATTTGACTACTGG	20144	38	clonotype689	clonotype689_consensus_1	NA
P12	TGGCGCAAGAGAGCTC-1	TRUE	TGGCGCAAGAGAGCTC-1_contig_1	TRUE	566	IGK	IGKV4-1	None	IGKJ2	IGKC	TRUE	TRUE	CQQYYSTPYTF	TGTCAGCAATATTATAGTACTCCGTACACTTTT	31044	54	clonotype689	clonotype689_consensus_2	NA
P9	GAACGGAGTACGCACC-1	TRUE	GAACGGAGTACGCACC-1_contig_1	TRUE	580	IGH	IGHV3-21	None	IGHJ5	IGHM	TRUE	TRUE	CAGYYYGSGNYHQNWFDPW	TGTGCGGGATATTATTATGGTTCGGGGAATTATCACCAAAACTGGTTCGACCCCTGG	17870	2275	clonotype245	clonotype245_consensus_1	NA
P9	GAACGGAGTACGCACC-1	TRUE	GAACGGAGTACGCACC-1_contig_2	TRUE	615	IGK	IGKV3-15	None	IGKJ4	IGKC	TRUE	TRUE	CQQYKDWPLTF	TGTCAACAATATAAAGACTGGCCGCTCACTTTC	59430	8499	clonotype245	clonotype245_consensus_2	NA
P5	CGTTAGATCCTGCAGG-1	TRUE	CGTTAGATCCTGCAGG-1_contig_2	TRUE	628	IGH	IGHV2-5	None	IGHJ4	IGHA2	TRUE	TRUE	CVYSSTSRYGGFDSW	TGTGTTTACAGTAGTACTTCCCGCTACGGCGGATTTGACTCCTGG	35270	2931	clonotype387	clonotype387_consensus_1	NA
P5	CGTTAGATCCTGCAGG-1	TRUE	CGTTAGATCCTGCAGG-1_contig_1	TRUE	685	IGL	IGLV6-57	None	IGLJ3	IGLC2	TRUE	TRUE	CQSYDTGIWVF	TGTCAGTCTTATGATACCGGCATTTGGGTGTTC	41792	5644	clonotype387	clonotype387_consensus_2	NA
P6	CCATTCGCAGCCAATT-1	TRUE	CCATTCGCAGCCAATT-1_contig_2	TRUE	686	IGH	IGHV3-30	None	IGHJ4	IGHG2	TRUE	TRUE	CVKAENSGSGWYIFDYW	TGTGTGAAAGCGGAAAATAGTGGCAGTGGCTGGTACATTTTTGACTACTGG	8274	335	clonotype35	clonotype35_consensus_2	NA
P6	CCATTCGCAGCCAATT-1	TRUE	CCATTCGCAGCCAATT-1_contig_1	TRUE	546	IGK	IGKV6-21	None	IGKJ4	IGKC	TRUE	TRUE	CHQSSSLPLTF	TGTCATCAGAGTAGTAGTTTACCGCTCACTTTC	52778	2285	clonotype35	clonotype35_consensus_1	NA
P12	AGAGCTTAGGACAGCT-1	TRUE	AGAGCTTAGGACAGCT-1_contig_1	TRUE	575	IGH	IGHV3-15	None	IGHJ4	IGHM	TRUE	TRUE	CTTGTWIQLSIPDYW	TGTACCACAGGGACGTGGATACAACTATCGATACCGGACTACTGG	14904	17	clonotype116	clonotype116_consensus_2	NA
P12	AGAGCTTAGGACAGCT-1	TRUE	AGAGCTTAGGACAGCT-1_contig_2	TRUE	579	IGK	IGKV2-28	None	IGKJ2	IGKC	TRUE	TRUE	CMQALQTPPTL	TGCATGCAAGCTCTACAAACTCCTCCGACTCTT	41658	32	clonotype116	clonotype116_consensus_1	NA
P10	CGGACTGGTTACCGAT-1	TRUE	CGGACTGGTTACCGAT-1_contig_2	TRUE	686	IGH	IGHV1-18	None	IGHJ4	IGHG2	TRUE	TRUE	CARVAANGGLLWFGGEGDVYFDHW	TGTGCGCGAGTTGCCGCCAACGGCGGGTTACTCTGGTTCGGGGGTGAGGGCGACGTCTACTTTGACCACTGG	38182	3533	clonotype361	clonotype361_consensus_2	NA
P10	CGGACTGGTTACCGAT-1	TRUE	CGGACTGGTTACCGAT-1_contig_1	TRUE	648	IGL	IGLV1-47	None	IGLJ2	IGLC3	TRUE	TRUE	CAAWDDSLTGHVAF	TGTGCAGCATGGGATGACAGCCTGACTGGTCATGTGGCATTC	36768	4947	clonotype361	clonotype361_consensus_1	NA
P1	GGAATAACAGGCGATA-1	TRUE	GGAATAACAGGCGATA-1_contig_1	TRUE	668	IGH	IGHV1-18	None	IGHJ4	IGHG2	TRUE	TRUE	CARNPPCGAGSCYTLDYW	TGTGCGAGAAACCCCCCTTGTGGTGCTGGTAGTTGTTACACCCTTGACTACTGG	24316	1556	clonotype1044	clonotype1044_consensus_2	NA
P1	GGAATAACAGGCGATA-1	TRUE	GGAATAACAGGCGATA-1_contig_2	TRUE	568	IGK	IGKV3-11	None	IGKJ5	IGKC	TRUE	TRUE	CQQRSDWPPVTF	TGTCAGCAGCGTAGCGACTGGCCTCCGGTCACCTTC	53944	3250	clonotype1044	clonotype1044_consensus_1	NA
P3	CTACACCAGTGAACGC-1	TRUE	CTACACCAGTGAACGC-1_contig_1	TRUE	575	IGH	IGHV3-73	None	IGHJ4	IGHM	TRUE	TRUE	CIRDGNRLMRKTPDW	TGCATTCGAGACGGGAATCGTTTGATGAGAAAGACGCCCGACTGG	3226	12	clonotype791	clonotype791_consensus_2	NA
P3	CTACACCAGTGAACGC-1	TRUE	CTACACCAGTGAACGC-1_contig_2	TRUE	568	IGK	IGKV2-28	None	IGKJ1	IGKC	TRUE	TRUE	CMQVLQAPRAF	TGCATGCAAGTTTTACAGGCTCCTCGGGCGTTC	15138	40	clonotype791	clonotype791_consensus_1	NA
P5	CGATGTAAGGGCATGT-1	TRUE	CGATGTAAGGGCATGT-1_contig_2	TRUE	663	IGH	IGHV1-3	IGHD3-9	IGHJ4	IGHG1	TRUE	TRUE	CARGPISPYDILTGYRYYFDYW	TGTGCGAGAGGTCCGATATCTCCTTACGATATTTTGACTGGTTACCGTTACTACTTTGACTACTGG	19934	4434	clonotype35	clonotype35_consensus_2	NA
P5	CGATGTAAGGGCATGT-1	TRUE	CGATGTAAGGGCATGT-1_contig_1	TRUE	554	IGK	IGKV1-5	None	IGKJ2	IGKC	TRUE	TRUE	CQQYNSYSSYTF	TGCCAACAGTATAATAGTTATTCTTCGTACACTTTT	58110	11656	clonotype35	clonotype35_consensus_1	NA
P1	AGTCTTTGTCTGGAGA-1	TRUE	AGTCTTTGTCTGGAGA-1_contig_1	TRUE	556	IGH	IGHV3-23	None	IGHJ4	IGHM	TRUE	TRUE	CAKSGGQPGYW	TGTGCGAAATCGGGGGGACAACCGGGCTACTGG	1844	6	clonotype26	clonotype26_consensus_1	NA
P1	AGTCTTTGTCTGGAGA-1	TRUE	AGTCTTTGTCTGGAGA-1_contig_2	TRUE	563	IGK	IGKV2-24	None	IGKJ2	IGKC	TRUE	TRUE	CMQTTQFPYTF	TGCATGCAAACTACACAATTTCCGTACACTTTT	10422	14	clonotype26	clonotype26_consensus_2	NA
P3	AGGTCCGGTTCAGGCC-1	TRUE	AGGTCCGGTTCAGGCC-1_contig_2	TRUE	569	IGH	IGHV3-73	None	IGHJ3	IGHM	TRUE	TRUE	CTKWERGSQFDTW	TGTACTAAATGGGAGAGGGGGAGCCAGTTTGATACCTGG	5836	17	clonotype365	clonotype365_consensus_2	NA
P3	AGGTCCGGTTCAGGCC-1	TRUE	AGGTCCGGTTCAGGCC-1_contig_1	TRUE	557	IGK	IGKV3-20	None	IGKJ2	IGKC	TRUE	TRUE	CQQYGSPPYTF	TGTCAGCAGTATGGTAGCCCACCGTACACCTTC	15714	43	clonotype365	clonotype365_consensus_1	NA
P2	ACGATACTCTTGTCAT-1	TRUE	ACGATACTCTTGTCAT-1_contig_1	TRUE	584	IGH	IGHV3-73	None	IGHJ4	IGHM	TRUE	TRUE	CTRPYCSSVSCDENVFGW	TGTACTAGACCCTATTGTAGCAGTGTCAGCTGCGATGAGAATGTGTTCGGTTGG	12638	15	clonotype66	clonotype66_consensus_2	NA
P2	ACGATACTCTTGTCAT-1	TRUE	ACGATACTCTTGTCAT-1_contig_2	TRUE	566	IGK	IGKV4-1	None	IGKJ4	IGKC	TRUE	TRUE	CQQYSATPLTF	TGTCAGCAATATTCTGCTACTCCGCTCACTTTC	56226	49	clonotype66	clonotype66_consensus_1	NA
P3	GTAGTCATCCGTCATC-1	TRUE	GTAGTCATCCGTCATC-1_contig_1	TRUE	575	IGH	IGHV3-49	None	IGHJ4	IGHM	TRUE	TRUE	CARFLVSSVERFDYW	TGTGCTAGATTTCTTGTTTCGTCGGTGGAACGGTTTGACTACTGG	7126	20	clonotype1173	clonotype1173_consensus_2	NA
P3	GTAGTCATCCGTCATC-1	TRUE	GTAGTCATCCGTCATC-1_contig_2	TRUE	563	IGK	IGKV2D-29	None	IGKJ1	IGKC	TRUE	TRUE	CMQTIQRPWTF	TGCATGCAAACTATACAGCGTCCGTGGACGTTC	16088	45	clonotype1173	clonotype1173_consensus_1	NA
P6	TGAGCATTCATTCACT-1	TRUE	TGAGCATTCATTCACT-1_contig_2	TRUE	574	IGH	IGHV3-48	None	IGHJ4	IGHM	TRUE	TRUE	CAKYCSGDSCSGPLDYW	TGTGCGAAGTATTGTAGTGGTGATAGTTGTTCAGGACCCTTGGACTACTGG	25466	23	clonotype490	clonotype490_consensus_1	NA
P6	TGAGCATTCATTCACT-1	TRUE	TGAGCATTCATTCACT-1_contig_1	TRUE	651	IGL	IGLV9-49	None	IGLJ3	IGLC2	TRUE	TRUE	CGADLGSGNNFWVF	TGTGGGGCAGACCTTGGCAGTGGGAACAACTTTTGGGTGTTC	18622	25	clonotype490	clonotype490_consensus_2	NA
P3	GGCTCGAAGCGGATCA-1	TRUE	GGCTCGAAGCGGATCA-1_contig_2	TRUE	706	IGH	IGHV3-7	IGHD2-2	IGHJ6	IGHG1	TRUE	TRUE	CARDGLNIVVVPAAMALYYGMDVW	TGTGCGAGAGATGGGTTGAATATTGTAGTAGTACCAGCTGCTATGGCCCTTTACTACGGTATGGACGTCTGG	18504	899	clonotype1111	clonotype1111_consensus_1	NA
P3	GGCTCGAAGCGGATCA-1	TRUE	GGCTCGAAGCGGATCA-1_contig_1	TRUE	574	IGK	IGKV1D-39	None	IGKJ2	IGKC	TRUE	TRUE	CQQSYSTPYTF	TGTCAACAGAGTTACAGTACTCCCTACACTTTT	58612	2874	clonotype1111	clonotype1111_consensus_2	NA
P2	GCACATAGTATAGTAG-1	TRUE	GCACATAGTATAGTAG-1_contig_2	TRUE	581	IGH	IGHV3-15	None	IGHJ4	IGHM	TRUE	TRUE	CSTDAPPVGAPLSLDFW	TGTTCCACAGATGCGCCCCCAGTGGGAGCTCCTCTGTCTCTCGACTTCTGG	21580	16	clonotype356	clonotype356_consensus_2	NA
P2	GCACATAGTATAGTAG-1	TRUE	GCACATAGTATAGTAG-1_contig_1	TRUE	571	IGK	IGKV2-28	None	IGKJ4	IGKC	TRUE	TRUE	CMQTLQTPPTF	TGCATGCAAACTCTACAAACTCCTCCGACTTTC	43014	33	clonotype356	clonotype356_consensus_1	NA
P3	GATCAGTGTATCGCAT-1	TRUE	GATCAGTGTATCGCAT-1_contig_1	TRUE	627	IGH	IGHV4-31	None	IGHJ4	IGHA1	TRUE	TRUE	CARSDLSLSYYTSAFNYW	TGTGCGAGAAGCGATCTTTCGCTTAGTTATTACACCTCTGCCTTTAACTATTGG	5676	70	clonotype981	clonotype981_consensus_1	NA
P3	GATCAGTGTATCGCAT-1	TRUE	GATCAGTGTATCGCAT-1_contig_2	TRUE	566	IGK	IGKV4-1	None	IGKJ1	IGKC	TRUE	TRUE	CQQYYSTPWTF	TGTCAGCAATATTATAGTACTCCGTGGACGTTC	68960	1881	clonotype981	clonotype981_consensus_2	NA
P12	AGTGTCATCACTGGGC-1	TRUE	AGTGTCATCACTGGGC-1_contig_2	TRUE	530	IGH	IGHV4-34	None	IGHJ5	IGHM	TRUE	TRUE	CARGVGILYGRNWFDPW	TGTGCGAGAGGGGTGGGGATATTGTACGGGAGAAACTGGTTCGACCCCTGG	2026	3	clonotype18	clonotype18_consensus_2	NA
P12	AGTGTCATCACTGGGC-1	TRUE	AGTGTCATCACTGGGC-1_contig_1	TRUE	555	IGK	IGKV1D-39	None	IGKJ2	IGKC	TRUE	TRUE	CQQSYSTPRTF	TGTCAACAGAGTTACAGTACCCCTCGCACTTTT	3208	3	clonotype18	clonotype18_consensus_1	NA
P1	CCTATTACAGTCTTCC-1	TRUE	CCTATTACAGTCTTCC-1_contig_1	TRUE	657	IGH	IGHV2-5	None	IGHJ3	IGHG2	TRUE	TRUE	CAHRVPMGISRVFDVW	TGTGCACACAGAGTCCCTATGGGTATAAGTCGCGTCTTTGATGTCTGG	1112	2	clonotype595	clonotype595_consensus_1	NA
P1	CCTATTACAGTCTTCC-1	TRUE	CCTATTACAGTCTTCC-1_contig_2	TRUE	566	IGK	IGKV3-15	None	IGKJ4	IGKC	TRUE	TRUE	CQQYNDWPPALTF	TGTCAACAGTATAATGACTGGCCTCCGGCGCTCACTTTC	20692	19	clonotype595	clonotype595_consensus_2	NA
P3	GAAACTCCAACACCTA-1	TRUE	GAAACTCCAACACCTA-1_contig_1	TRUE	580	IGH	IGHV3-23	None	IGHJ4	IGHM	TRUE	TRUE	CAKPLQNTWVAAAGTFDYW	TGTGCGAAACCCCTCCAAAATACGTGGGTAGCAGCCGCTGGTACTTTTGACTACTGG	3344	10	clonotype906	clonotype906_consensus_2	NA
P3	GAAACTCCAACACCTA-1	TRUE	GAAACTCCAACACCTA-1_contig_3	TRUE	720	IGL	IGLV2-8	None	IGLJ2	IGLC2	TRUE	TRUE	CSSYAGNNRGVF	TGCAGCTCATATGCAGGCAACAACCGGGGGGTATTC	3498	15	clonotype906	clonotype906_consensus_1	NA
P4	CGTTAGACATGCCACG-1	TRUE	CGTTAGACATGCCACG-1_contig_2	TRUE	639	IGH	IGHV1-69D	None	IGHJ4	IGHA2	TRUE	TRUE	CASYNYYDDSGVLDYW	TGTGCGAGTTACAATTACTATGATGATAGTGGTGTCCTTGATTACTGG	41562	5683	clonotype257	clonotype257_consensus_2	NA
P4	CGTTAGACATGCCACG-1	TRUE	CGTTAGACATGCCACG-1_contig_1	TRUE	551	IGK	IGKV1D-16	None	IGKJ1	IGKC	TRUE	TRUE	CQQYHTYPWTF	TGCCAGCAGTATCATACTTACCCGTGGACTTTC	35508	6608	clonotype257	clonotype257_consensus_1	NA
P8	AGATTGCTCTGAAAGA-1	TRUE	AGATTGCTCTGAAAGA-1_contig_1	TRUE	572	IGH	IGHV3-15	None	IGHJ1	IGHM	TRUE	TRUE	CTTVLYDWNDVNYW	TGTACTACAGTCCTCTATGATTGGAACGACGTCAATTATTGG	4160	8	clonotype263	clonotype263_consensus_1	NA
P8	AGATTGCTCTGAAAGA-1	TRUE	AGATTGCTCTGAAAGA-1_contig_2	TRUE	557	IGK	IGKV3D-20	None	IGKJ4	IGKC	TRUE	TRUE	CHQYARSPLTF	TGTCATCAGTATGCTAGGTCACCGCTCACTTTC	27302	46	clonotype263	clonotype263_consensus_2	NA
P2	GGTGAAGGTTAGAACA-1	TRUE	GGTGAAGGTTAGAACA-1_contig_1	TRUE	561	IGH	IGHV1-3	None	IGHJ6	IGHM	TRUE	TRUE	CARARQVSGRFSGHNEYHYFGLDVW	TGTGCGAGAGCGCGACAAGTTTCTGGAAGATTTAGTGGCCACAACGAATACCACTATTTCGGTCTGGACGTCTGG	13962	25	clonotype392	clonotype392_consensus_1	NA
P2	GGTGAAGGTTAGAACA-1	TRUE	GGTGAAGGTTAGAACA-1_contig_2	TRUE	579	IGK	IGKV2-28	None	IGKJ1	IGKC	TRUE	TRUE	CMQALQTPPWTF	TGCATGCAAGCTCTACAAACTCCTCCGTGGACGTTC	50112	59	clonotype392	clonotype392_consensus_2	NA
P3	CATCGGGCATCACAAC-1	TRUE	CATCGGGCATCACAAC-1_contig_1	TRUE	660	IGH	IGHV3-23	None	IGHJ4	IGHA2	TRUE	TRUE	CAKDVNTISVSYFDYW	TGTGCGAAAGACGTGAATACTATTTCGGTTTCCTACTTTGACTACTGG	24724	3475	clonotype86	clonotype86_consensus_2	NA
P3	CATCGGGCATCACAAC-1	TRUE	CATCGGGCATCACAAC-1_contig_2	TRUE	641	IGL	IGLV2-11	None	IGLJ1	IGLC1	TRUE	TRUE	CCSYVGSSPYVF	TGCTGCTCATATGTAGGCAGTTCCCCTTATGTCTTC	53416	9463	clonotype86	clonotype86_consensus_1	NA
P3	AGGCCGTGTTGATTGC-1	TRUE	AGGCCGTGTTGATTGC-1_contig_2	TRUE	575	IGH	IGHV3-73	None	IGHJ4	IGHM	TRUE	TRUE	CIRHGNALMGTTSYW	TGTATTCGACACGGAAATGCTTTGATGGGAACGACGTCTTACTGG	4680	18	clonotype349	clonotype349_consensus_2	NA
P3	AGGCCGTGTTGATTGC-1	TRUE	AGGCCGTGTTGATTGC-1_contig_1	TRUE	600	IGK	IGKV2-28	None	IGKJ1	IGKC	TRUE	TRUE	CMQTLQTPRAF	TGCATGCAAACTCTACAAACTCCTCGGGCGTTC	21716	69	clonotype349	clonotype349_consensus_1	NA
P8	GGACATTGTAGTAGTA-1	TRUE	GGACATTGTAGTAGTA-1_contig_1	TRUE	563	IGH	IGHV3-13	None	IGHJ4	IGHM	TRUE	TRUE	CARAVAGTHRFDYW	TGTGCAAGAGCAGTAGCTGGTACCCACCGCTTTGACTACTGG	20932	41	clonotype1001	clonotype1001_consensus_1	NA
P8	GGACATTGTAGTAGTA-1	TRUE	GGACATTGTAGTAGTA-1_contig_2	TRUE	647	IGL	IGLV2-14	None	IGLJ2	IGLC2	TRUE	TRUE	CSSYRSSSTLVVF	TGCAGTTCATATAGAAGCAGCAGCACTCTCGTGGTATTC	15828	48	clonotype1001	clonotype1001_consensus_2	NA
P9	CTACCCAAGTACGTTC-1	TRUE	CTACCCAAGTACGTTC-1_contig_1	TRUE	552	IGH	IGHV2-5	IGHD3-22	IGHJ4	IGHM	TRUE	TRUE	CAHTRGDDYYDSSGYKNW	TGTGCACACACTAGAGGTGACGATTACTATGATAGTAGTGGTTACAAAAACTGG	32732	2238	clonotype219	clonotype219_consensus_1	NA
P9	CTACCCAAGTACGTTC-1	TRUE	CTACCCAAGTACGTTC-1_contig_2	TRUE	630	IGL	IGLV3-25	None	IGLJ3	IGLC2	TRUE	TRUE	CQSADSSLGVF	TGTCAATCAGCAGACAGCAGTCTTGGGGTGTTC	45080	5308	clonotype219	clonotype219_consensus_2	NA
P5	CGATGTAAGGGCATGT-1	TRUE	CGATGTAAGGGCATGT-1_contig_2	TRUE	663	IGH	IGHV1-3	IGHD3-9	IGHJ4	IGHG1	TRUE	TRUE	CARGPISPYDILTGYRYYFDYW	TGTGCGAGAGGTCCGATATCTCCTTACGATATTTTGACTGGTTACCGTTACTACTTTGACTACTGG	19934	4434	clonotype35	clonotype35_consensus_2	NA
P5	CGATGTAAGGGCATGT-1	TRUE	CGATGTAAGGGCATGT-1_contig_1	TRUE	554	IGK	IGKV1-5	None	IGKJ2	IGKC	TRUE	TRUE	CQQYNSYSSYTF	TGCCAACAGTATAATAGTTATTCTTCGTACACTTTT	58110	11656	clonotype35	clonotype35_consensus_1	NA
P8	CTGTGCTTCAGTTCGA-1	TRUE	CTGTGCTTCAGTTCGA-1_contig_2	TRUE	551	IGH	IGHV3-13	None	IGHJ4	IGHM	TRUE	TRUE	CARGAPSTIF	TGTGCAAGAGGGGCCCCTTCCACGATCTTT	13796	25	clonotype791	clonotype791_consensus_2	NA
P8	CTGTGCTTCAGTTCGA-1	TRUE	CTGTGCTTCAGTTCGA-1_contig_1	TRUE	570	IGK	IGKV3D-15	None	IGKJ1	IGKC	TRUE	TRUE	CQQYNNWPPWTF	TGTCAGCAGTATAATAACTGGCCTCCGTGGACGTTC	38940	60	clonotype791	clonotype791_consensus_1	NA
P3	ATTACTCTCCGTTGTC-1	TRUE	ATTACTCTCCGTTGTC-1_contig_1	TRUE	559	IGH	IGHV3-23	None	IGHJ4	IGHM	TRUE	TRUE	CAKGRGGWSFDNW	TGTGCGAAAGGAAGGGGTGGGTGGTCCTTTGACAACTGG	1968	18	clonotype431	clonotype431_consensus_2	NA
P3	ATTACTCTCCGTTGTC-1	TRUE	ATTACTCTCCGTTGTC-1_contig_2	TRUE	637	IGL	IGLV2-8	None	IGLJ3	IGLC2	TRUE	TRUE	CSSYTGSNTLLF	TGCAGTTCATATACAGGCAGCAACACTTTGCTGTTC	5208	38	clonotype431	clonotype431_consensus_1	NA
P8	AACTCAGCACCTTGTC-1	TRUE	AACTCAGCACCTTGTC-1_contig_1	TRUE	688	IGH	IGHV3-23	None	IGHJ6	IGHG1	TRUE	TRUE	CAKDRESGSPRSYGLDVW	TGTGCGAAAGATCGGGAGAGTGGCTCCCCACGGAGTTACGGTCTGGACGTCTGG	6252	17	clonotype108	clonotype108_consensus_2	NA
P8	AACTCAGCACCTTGTC-1	TRUE	AACTCAGCACCTTGTC-1_contig_2	TRUE	625	IGL	IGLV3-27	None	IGLJ2	IGLC2	TRUE	TRUE	CYSAADNIGLF	TGTTACTCTGCGGCTGACAACATTGGACTATTC	29474	89	clonotype108	clonotype108_consensus_1	NA
P8	GGACAGAAGACCGGAT-1	TRUE	GGACAGAAGACCGGAT-1_contig_2	TRUE	661	IGH	IGHV3-11	None	IGHJ4	IGHA2	TRUE	TRUE	CARDRDHDVPWYFDSW	TGTGCGAGAGATCGTGACCACGACGTCCCGTGGTACTTTGACTCCTGG	9892	16	clonotype993	clonotype993_consensus_1	NA
P8	GGACAGAAGACCGGAT-1	TRUE	GGACAGAAGACCGGAT-1_contig_1	TRUE	566	IGK	IGKV2D-29	None	IGKJ2	IGKC	TRUE	TRUE	CMAGIHLPRYTF	TGCATGGCAGGTATACACCTTCCTCGGTACACTTTT	60680	104	clonotype993	clonotype993_consensus_2	NA
P1	CTGTGCTTCCTATTCA-1	TRUE	CTGTGCTTCCTATTCA-1_contig_1	TRUE	562	IGH	IGHV3-48	None	IGHJ4	IGHM	TRUE	TRUE	CARYSGSYLFDYW	TGTGCGAGGTATAGTGGGAGCTACCTCTTTGACTACTGG	27616	36	clonotype832	clonotype832_consensus_2	NA
P1	CTGTGCTTCCTATTCA-1	TRUE	CTGTGCTTCCTATTCA-1_contig_2	TRUE	640	IGL	IGLV2-8	None	IGLJ3	IGLC2	TRUE	TRUE	CSSYGGSNNWVF	TGCAGCTCATATGGAGGCAGCAACAATTGGGTGTTC	40724	79	clonotype832	clonotype832_consensus_1	NA
P1	CATCAAGAGTAACCCT-1	TRUE	CATCAAGAGTAACCCT-1_contig_1	TRUE	642	IGH	IGHV3-23	None	IGHJ2	IGHA1	TRUE	TRUE	CARGGDFDIW	TGTGCGAGAGGGGGGGACTTCGATATCTGG	14534	16	clonotype503	clonotype503_consensus_1	NA
P1	CATCAAGAGTAACCCT-1	TRUE	CATCAAGAGTAACCCT-1_contig_2	TRUE	670	IGL	IGLV10-54	None	IGLJ3	IGLC2	TRUE	TRUE	CSAWDSNLTAWLF	TGCTCAGCGTGGGACAGCAACCTCACTGCTTGGCTGTTC	11430	24	clonotype503	clonotype503_consensus_2	NA
P8	AAGGTTCGTGGCCCTA-1	TRUE	AAGGTTCGTGGCCCTA-1_contig_1	TRUE	642	IGH	IGHV1-2	None	IGHJ1	IGHA1	TRUE	TRUE	CARDPYSGYASLAHW	TGTGCGAGAGACCCCTACAGTGGCTACGCCTCTTTGGCCCACTGG	12888	18	clonotype137	clonotype137_consensus_1	NA
P8	AAGGTTCGTGGCCCTA-1	TRUE	AAGGTTCGTGGCCCTA-1_contig_2	TRUE	647	IGL	IGLV2-14	None	IGLJ3	IGLC3	TRUE	TRUE	CSSYTGSPTRVF	TGCAGCTCATATACCGGGAGCCCCACTCGGGTGTTC	14338	44	clonotype137	clonotype137_consensus_2	NA
P6	CACTCCAGTACTTGAC-1	TRUE	CACTCCAGTACTTGAC-1_contig_1	TRUE	555	IGH	IGHV4-39	None	IGHJ4	IGHM	TRUE	TRUE	CARRDYVWGAYRSSDYW	TGTGCGAGAAGGGATTACGTTTGGGGGGCTTATCGTTCATCTGACTACTGG	23002	48	clonotype33	clonotype33_consensus_1	NA
P6	CACTCCAGTACTTGAC-1	TRUE	CACTCCAGTACTTGAC-1_contig_2	TRUE	670	IGL	IGLV2-14	None	IGLJ2	IGLC2	TRUE	TRUE	CSSYTTSTTLVF	TGCAGCTCATATACAACCAGCACCACTTTGGTATTC	41614	121	clonotype33	clonotype33_consensus_2	NA
P6	GGGATGACATGTAGTC-1	TRUE	GGGATGACATGTAGTC-1_contig_2	TRUE	686	IGH	IGHV3-74	None	IGHJ4	IGHG3	TRUE	TRUE	CAREPRGYCTSISCYGGFDYW	TGTGCAAGAGAACCTCGAGGATATTGTACTAGTATCAGCTGCTATGGGGGCTTTGACTACTGG	22278	72	clonotype11	clonotype11_consensus_1	NA
P6	GGGATGACATGTAGTC-1	TRUE	GGGATGACATGTAGTC-1_contig_1	TRUE	566	IGK	IGKV4-1	None	IGKJ2	IGKC	TRUE	TRUE	CQQYYSTPYTF	TGTCAGCAATATTATAGTACTCCGTACACTTTT	38112	119	clonotype11	clonotype11_consensus_2	NA
P12	TCATTTGTCATTTGGG-1	TRUE	TCATTTGTCATTTGGG-1_contig_1	TRUE	557	IGH	IGHV1-18	None	IGHJ4	IGHM	TRUE	TRUE	CTRDLGEYSGSSVFFDYW	TGTACGAGAGATCTGGGGGAGTATAGCGGCTCGTCCGTTTTTTTTGACTACTGG	22138	41	clonotype636	clonotype636_consensus_1	NA
P12	TCATTTGTCATTTGGG-1	TRUE	TCATTTGTCATTTGGG-1_contig_2	TRUE	557	IGK	IGKV3-20	None	IGKJ2	IGKC	TRUE	TRUE	CQQYGSSPRTF	TGTCAGCAGTATGGTAGCTCACCTCGAACTTTT	50118	83	clonotype636	clonotype636_consensus_2	NA
P8	TGGCCAGTCCGCAGTG-1	TRUE	TGGCCAGTCCGCAGTG-1_contig_1	TRUE	550	IGH	IGHV6-1	None	IGHJ4	IGHM	TRUE	TRUE	CARDLPGTKGFDFW	TGTGCAAGAGATCTTCCTGGAACGAAGGGTTTTGACTTCTGG	26076	39	clonotype1368	clonotype1368_consensus_1	NA
P8	TGGCCAGTCCGCAGTG-1	TRUE	TGGCCAGTCCGCAGTG-1_contig_2	TRUE	555	IGK	IGKV1-27	None	IGKJ1	IGKC	TRUE	TRUE	CQKYNNVLRAF	TGTCAAAAGTATAACAATGTCCTTCGAGCGTTC	41656	68	clonotype1368	clonotype1368_consensus_2	NA
P11	TGCCCTATCGGCGCAT-1	TRUE	TGCCCTATCGGCGCAT-1_contig_2	TRUE	586	IGH	IGHV3-30	None	IGHJ6	IGHM	TRUE	TRUE	CAKGGTLVRGVNLLGYYYYMDVW	TGTGCGAAAGGCGGGACTCTGGTTCGGGGAGTTAATCTTTTGGGCTACTATTATTATATGGACGTCTGG	5324	10	clonotype368	clonotype368_consensus_2	NA
P11	TGCCCTATCGGCGCAT-1	TRUE	TGCCCTATCGGCGCAT-1_contig_1	TRUE	560	IGK	IGKV3-20	None	IGKJ2	IGKC	TRUE	TRUE	CQQYGSSPPYTF	TGTCAGCAATATGGTAGCTCACCGCCGTACACTTTT	21328	41	clonotype368	clonotype368_consensus_1	NA
P5	CTTCTCTGTCTAAACC-1	TRUE	CTTCTCTGTCTAAACC-1_contig_1	TRUE	666	IGH	IGHV3-23	None	IGHJ4	IGHA1	TRUE	TRUE	CAKDRYGGIAAEGTEDYW	TGTGCGAAAGATCGCTATGGGGGTATCGCAGCAGAAGGGACCGAAGACTACTGG	21004	2808	clonotype441	clonotype441_consensus_1	NA
P5	CTTCTCTGTCTAAACC-1	TRUE	CTTCTCTGTCTAAACC-1_contig_2	TRUE	640	IGL	IGLV2-23	None	IGLJ2	IGLC2	TRUE	TRUE	CSSYAGSVIFKIF	TGCAGTTCATATGCAGGCAGCGTTATTTTCAAGATATTC	56952	11800	clonotype441	clonotype441_consensus_2	NA
P1	GACGCGTTCTCTAAGG-1	TRUE	GACGCGTTCTCTAAGG-1_contig_2	TRUE	568	IGH	IGHV3-48	None	IGHJ4	IGHM	TRUE	TRUE	CARDGGWPTYYFDYW	TGTGCGAGAGACGGAGGATGGCCAACTTACTACTTTGATTATTGG	9158	18	clonotype902	clonotype902_consensus_1	NA
P1	GACGCGTTCTCTAAGG-1	TRUE	GACGCGTTCTCTAAGG-1_contig_1	TRUE	567	IGK	IGKV3D-15	None	IGKJ4	IGKC	TRUE	TRUE	CQQYNNWPLTF	TGTCAGCAATATAATAACTGGCCTCTCACTTTC	64406	74	clonotype902	clonotype902_consensus_2	NA
P1	ACATCAGCAGTCAGCC-1	TRUE	ACATCAGCAGTCAGCC-1_contig_2	TRUE	531	IGH	IGHV1-3	None	IGHJ4	IGHM	TRUE	TRUE	CASRPGIAVAGLDFW	TGTGCGAGCAGGCCGGGGATAGCAGTGGCTGGTCTTGACTTCTGG	19106	33	clonotype175	clonotype175_consensus_1	NA
P1	ACATCAGCAGTCAGCC-1	TRUE	ACATCAGCAGTCAGCC-1_contig_1	TRUE	570	IGK	IGKV3D-15	None	IGKJ4	IGKC	TRUE	TRUE	CQQYNNWPPLTF	TGTCAGCAGTATAATAACTGGCCTCCTCTCACTTTC	56214	80	clonotype175	clonotype175_consensus_2	NA
P3	ATCTACTCAGTAGAGC-1	TRUE	ATCTACTCAGTAGAGC-1_contig_1	TRUE	562	IGH	IGHV3-23	None	IGHJ4	IGHM	TRUE	TRUE	CAKGGDGWSSDHW	TGTGCGAAAGGGGGCGATGGGTGGTCCTCTGACCACTGG	1148	3	clonotype408	clonotype408_consensus_1	NA
P3	ATCTACTCAGTAGAGC-1	TRUE	ATCTACTCAGTAGAGC-1_contig_2	TRUE	714	IGL	IGLV2-8	None	IGLJ3	IGLC2	TRUE	TRUE	CSSYAASNILPF	TGCTCCTCATATGCAGCCAGCAACATTTTGCCGTTC	5734	31	clonotype408	clonotype408_consensus_2	NA
P4	GATGAAAAGTACACCT-1	TRUE	GATGAAAAGTACACCT-1_contig_1	TRUE	572	IGH	IGHV3-49	None	IGHJ4	IGHM	TRUE	TRUE	CARGRYFAGERGYW	TGTGCTAGAGGACGATATTTTGCGGGGGAGAGGGGCTACTGG	3510	12	clonotype333	clonotype333_consensus_1	NA
P4	GATGAAAAGTACACCT-1	TRUE	GATGAAAAGTACACCT-1_contig_2	TRUE	568	IGK	IGKV1D-33	None	IGKJ5	IGKC	TRUE	TRUE	CQQYDNLLITF	TGTCAACAGTATGATAATCTCCTCATCACCTTC	17004	35	clonotype333	clonotype333_consensus_2	NA
P4	CCAATCCCAGTAAGCG-1	TRUE	CCAATCCCAGTAAGCG-1_contig_2	TRUE	652	IGH	IGHV4-59	None	IGHJ5	IGHG1	TRUE	TRUE	CARLFRYYDNSGQGYNWFDPW	TGTGCGAGACTTTTTAGATACTATGACAATAGTGGACAGGGATATAACTGGTTCGACCCCTGG	7938	396	clonotype28	clonotype28_consensus_1	NA
P4	CCAATCCCAGTAAGCG-1	TRUE	CCAATCCCAGTAAGCG-1_contig_1	TRUE	570	IGK	IGKV1D-39	None	IGKJ1	IGKC	TRUE	TRUE	CQQNYSPPWTF	TGTCAACAGAATTACAGTCCCCCGTGGACGTTC	67896	3500	clonotype28	clonotype28_consensus_2	NA
P6	AACGTTGGTGCACCAC-1	TRUE	AACGTTGGTGCACCAC-1_contig_1	TRUE	521	IGH	IGHV4-34	None	IGHJ4	IGHM	TRUE	TRUE	CSRGRDPYKGGADW	TGTTCGAGAGGGAGAGACCCCTACAAAGGAGGTGCCGACTGG	26598	30	clonotype54	clonotype54_consensus_2	NA
P6	AACGTTGGTGCACCAC-1	TRUE	AACGTTGGTGCACCAC-1_contig_2	TRUE	566	IGK	IGKV4-1	None	IGKJ4	IGKC	TRUE	TRUE	CHQYYDVPRVF	TGTCACCAATATTATGATGTTCCTCGGGTTTTC	38284	45	clonotype54	clonotype54_consensus_1	NA
P3	CTCTACGTCCACTCCA-1	TRUE	CTCTACGTCCACTCCA-1_contig_1	TRUE	598	IGH	IGHV3-23	None	IGHJ4	IGHM	TRUE	TRUE	CAKGLTRNEHNSGWYDAGGVNFDYW	TGTGCGAAAGGCCTCACTCGAAACGAGCATAACAGTGGCTGGTACGACGCGGGAGGGGTTAACTTTGACTACTGG	1038	3	clonotype845	clonotype845_consensus_1	NA
P3	CTCTACGTCCACTCCA-1	TRUE	CTCTACGTCCACTCCA-1_contig_2	TRUE	627	IGL	IGLV4-69	None	IGLJ3	IGLC2	TRUE	TRUE	CQTWGSGIGVF	TGTCAGACCTGGGGCTCTGGCATTGGAGTGTTC	4442	22	clonotype845	clonotype845_consensus_2	NA
P7	GAAACTCTCCGCTGTT-1	TRUE	GAAACTCTCCGCTGTT-1_contig_1	TRUE	562	IGH	IGHV6-1	None	IGHJ3	IGHM	TRUE	TRUE	CARAPFRTPGGYDTFDIW	TGTGCAAGAGCCCCGTTCCGAACGCCGGGGGGGTATGATACTTTTGATATCTGG	27836	43	clonotype584	clonotype584_consensus_2	NA
P7	GAAACTCTCCGCTGTT-1	TRUE	GAAACTCTCCGCTGTT-1_contig_2	TRUE	554	IGK	IGKV1-8	None	IGKJ2	IGKC	TRUE	TRUE	CQHYNSYSLYTF	TGCCAACACTATAATAGTTATTCTCTGTACACTTTT	7318	12	clonotype584	clonotype584_consensus_1	NA
P8	AACTCAGTCAGGCCCA-1	TRUE	AACTCAGTCAGGCCCA-1_contig_2	TRUE	560	IGH	IGHV1-18	None	IGHJ4	IGHM	TRUE	TRUE	CVRDLGAAVAGTWIFFDYW	TGTGTGAGAGATTTAGGGGCAGCAGTGGCTGGCACTTGGATTTTTTTTGACTACTGG	13152	21	clonotype112	clonotype112_consensus_1	NA
P8	AACTCAGTCAGGCCCA-1	TRUE	AACTCAGTCAGGCCCA-1_contig_1	TRUE	557	IGK	IGKV3-20	None	IGKJ3	IGKC	TRUE	TRUE	CQQYVSLRRTF	TGTCAGCAATATGTTAGTTTACGTCGAACTTTC	30190	52	clonotype112	clonotype112_consensus_2	NA
P1	TTCGGTCCACAGACAG-1	TRUE	TTCGGTCCACAGACAG-1_contig_1	TRUE	520	IGH	IGHV4-4	None	IGHJ4	IGHM	TRUE	TRUE	CAREPQAAVFDYW	TGTGCGAGAGAGCCTCAAGCTGCCGTCTTTGACTACTGG	25574	1134	clonotype1496	clonotype1496_consensus_1	NA
P1	TTCGGTCCACAGACAG-1	TRUE	TTCGGTCCACAGACAG-1_contig_2	TRUE	656	IGL	IGLV2-14	None	IGLJ1	IGLC1	TRUE	TRUE	CSSYTSSSTYVF	TGCAGCTCATATACAAGCAGCAGCACTTATGTCTTC	51720	3489	clonotype1496	clonotype1496_consensus_2	NA
P10	CACCAGGAGAAGCCCA-1	TRUE	CACCAGGAGAAGCCCA-1_contig_2	TRUE	536	IGH	IGHV2-70	None	IGHJ4	IGHM	TRUE	TRUE	CARMLAGTGKDYFDYW	TGTGCACGGATGCTAGCTGGTACAGGGAAGGACTACTTTGACTACTGG	34050	1855	clonotype251	clonotype251_consensus_2	NA
P10	CACCAGGAGAAGCCCA-1	TRUE	CACCAGGAGAAGCCCA-1_contig_1	TRUE	635	IGL	IGLV1-51	None	IGLJ2	IGLC2	TRUE	TRUE	CVTWDNSLRAVVF	TGCGTAACATGGGATAACAGCCTGAGAGCTGTGGTATTC	43706	5057	clonotype251	clonotype251_consensus_1	NA
P1	CGTCCATAGGCCATAG-1	TRUE	CGTCCATAGGCCATAG-1_contig_1	TRUE	644	IGH	IGHV4-4	None	IGHJ5	IGHG1	TRUE	TRUE	CARVKRGCSRSSCYLDPW	TGTGCGAGAGTTAAACGTGGATGTAGTAGAAGCTCCTGCTATCTCGACCCCTGG	7264	9	clonotype703	clonotype703_consensus_1	NA
P1	CGTCCATAGGCCATAG-1	TRUE	CGTCCATAGGCCATAG-1_contig_2	TRUE	560	IGK	IGKV3-20	None	IGKJ2	IGKC	TRUE	TRUE	CQLYIDSPMYTF	TGTCAGCTCTATATTGACTCACCCATGTACACTTTT	29542	37	clonotype703	clonotype703_consensus_2	NA
P12	CTACACCGTCTGCCAG-1	TRUE	CTACACCGTCTGCCAG-1_contig_1	TRUE	699	IGH	IGHV1-24	IGHD3-3	IGHJ6	IGHG1	TRUE	TRUE	CATTPPLLRFLEWSPQVRGPYYHGMDVW	TGTGCAACAACACCCCCTTTATTACGATTTTTGGAGTGGTCCCCTCAGGTAAGGGGGCCATACTACCACGGTATGGACGTCTGG	22252	1217	clonotype367	clonotype367_consensus_1	NA
P12	CTACACCGTCTGCCAG-1	TRUE	CTACACCGTCTGCCAG-1_contig_2	TRUE	656	IGL	IGLV1-40	None	IGLJ2	IGLC2	TRUE	TRUE	CQSYDSSLSDYVLF	TGTCAGTCTTATGACAGCAGCCTGAGTGATTATGTGCTATTC	55398	4055	clonotype367	clonotype367_consensus_2	NA
P8	CCTAAAGGTCTCGTTC-1	TRUE	CCTAAAGGTCTCGTTC-1_contig_2	TRUE	574	IGH	IGHV3-23	None	IGHJ3	IGHM	TRUE	TRUE	CAKTWRGGGDFHTFDVW	TGTGCGAAAACGTGGCGGGGGGGTGGTGACTTCCATACTTTTGATGTGTGG	6562	11	clonotype553	clonotype553_consensus_1	NA
P8	CCTAAAGGTCTCGTTC-1	TRUE	CCTAAAGGTCTCGTTC-1_contig_1	TRUE	565	IGK	IGKV3-11	None	IGKJ4	IGKC	TRUE	TRUE	CQHRSSWPLTF	TGTCAACACCGTAGCAGCTGGCCTCTCACTTTC	26578	41	clonotype553	clonotype553_consensus_2	NA
P11	TTAGGACTCCACTCCA-1	TRUE	TTAGGACTCCACTCCA-1_contig_2	TRUE	556	IGH	IGHV4-39	None	IGHJ4	IGHM	TRUE	TRUE	CARHGANYDVLTASSLGASIDYW	TGTGCGAGACATGGTGCCAATTACGATGTTTTGACTGCTTCTTCATTGGGGGCCTCGATTGACTACTGG	14290	32	clonotype384	clonotype384_consensus_1	NA
P11	TTAGGACTCCACTCCA-1	TRUE	TTAGGACTCCACTCCA-1_contig_1	TRUE	591	IGK	IGKV1D-39	None	IGKJ4	IGKC	TRUE	TRUE	CQQSDSTPLTF	TGTCAACAGAGTGACAGTACCCCCCTCACTTTT	35148	76	clonotype384	clonotype384_consensus_2	NA
P8	TGTGGTAGTGCAGTAG-1	TRUE	TGTGGTAGTGCAGTAG-1_contig_2	TRUE	664	IGH	IGHV3-15	None	IGHJ4	IGHA1	TRUE	TRUE	CASDVPTAMPQIDYW	TGTGCCTCCGACGTGCCTACAGCTATGCCCCAGATTGACTACTGG	18216	27	clonotype1395	clonotype1395_consensus_2	NA
P8	TGTGGTAGTGCAGTAG-1	TRUE	TGTGGTAGTGCAGTAG-1_contig_1	TRUE	594	IGK	IGKV2-28	None	IGKJ4	IGKC	TRUE	TRUE	CMRALHPLTF	TGCATGCGAGCTCTACATCCTCTGACTTTC	47960	77	clonotype1395	clonotype1395_consensus_1	NA
P6	ATTCTACGTACAAGTA-1	TRUE	ATTCTACGTACAAGTA-1_contig_2	TRUE	536	IGH	IGHV4-59	None	IGHJ6	IGHM	TRUE	TRUE	CARVPRVAARSYNYYYMDVW	TGTGCGAGAGTCCCCCGTGTAGCAGCTCGTTCGTACAACTACTACTATATGGACGTCTGG	23932	30	clonotype148	clonotype148_consensus_1	NA
P6	ATTCTACGTACAAGTA-1	TRUE	ATTCTACGTACAAGTA-1_contig_1	TRUE	646	IGL	IGLV1-44	None	IGLJ2	IGLC3	TRUE	TRUE	CATWDDSLNGVLF	TGTGCAACATGGGATGACAGCCTGAATGGTGTGCTTTTC	31252	61	clonotype148	clonotype148_consensus_2	NA
P8	AGCCTAAAGGGATACC-1	TRUE	AGCCTAAAGGGATACC-1_contig_2	TRUE	696	IGH	IGHV3-23	None	IGHJ6	IGHG2	TRUE	TRUE	CARDRYWIDNPLLNSNGMDVW	TGTGCGAGAGATCGTTACTGGATCGACAACCCCCTACTCAACTCGAACGGAATGGACGTCTGG	4282	8	clonotype268	clonotype268_consensus_2	NA
P8	AGCCTAAAGGGATACC-1	TRUE	AGCCTAAAGGGATACC-1_contig_1	TRUE	571	IGK	IGKV2-28	None	IGKJ1	IGKC	TRUE	TRUE	CMQGLQNPWTF	TGCATGCAAGGTCTACAAAATCCGTGGACGTTC	8774	14	clonotype268	clonotype268_consensus_1	NA
P1	GCATGTACACGGTGTC-1	TRUE	GCATGTACACGGTGTC-1_contig_2	TRUE	658	IGH	IGHV1-18	None	IGHJ6	IGHA1	TRUE	TRUE	CARDTAMADDNYYYYYYGMDVW	TGTGCGAGAGATACAGCTATGGCCGACGACAACTATTACTACTACTACTATGGTATGGACGTCTGG	34426	40	clonotype986	clonotype986_consensus_1	NA
P1	GCATGTACACGGTGTC-1	TRUE	GCATGTACACGGTGTC-1_contig_1	TRUE	566	IGK	IGKV4-1	None	IGKJ5	IGKC	TRUE	TRUE	CQQFYSTPITF	TGTCAGCAATTTTATAGTACTCCGATCACCTTC	39104	52	clonotype986	clonotype986_consensus_2	NA
P1	TAGAGCTCAGCGATCC-1	TRUE	TAGAGCTCAGCGATCC-1_contig_2	TRUE	660	IGH	IGHV3-23	None	IGHJ4	IGHA1	TRUE	TRUE	CAKDPSATVGAYFDYW	TGTGCGAAAGATCCCTCTGCTACAGTGGGAGCCTACTTTGACTACTGG	11386	18	clonotype1250	clonotype1250_consensus_1	NA
P1	TAGAGCTCAGCGATCC-1	TRUE	TAGAGCTCAGCGATCC-1_contig_1	TRUE	573	IGK	IGKV3D-15	None	IGKJ2	IGKC	TRUE	TRUE	CQQYNNWPPRYTF	TGTCAGCAGTATAATAACTGGCCTCCGAGGTACACTTTT	64028	76	clonotype1250	clonotype1250_consensus_2	NA
P9	TGGGCGTAGGGCTTCC-1	TRUE	TGGGCGTAGGGCTTCC-1_contig_2	TRUE	536	IGH	IGHV4-39	None	IGHJ4	IGHM	TRUE	TRUE	CASHVVDTPMVYFDYW	TGTGCGAGCCACGTCGTCGATACACCTATGGTTTACTTTGACTACTGG	1426	6	clonotype11	clonotype11_consensus_1	NA
P9	TGGGCGTAGGGCTTCC-1	TRUE	TGGGCGTAGGGCTTCC-1_contig_1	TRUE	648	IGL	IGLV1-47	None	IGLJ2	IGLC2	TRUE	TRUE	CVAWDDSLSGHVVF	TGTGTAGCCTGGGATGACAGCCTGAGTGGCCATGTGGTATTC	620	8	clonotype11	clonotype11_consensus_2	NA
P1	CTTAACTTCAAACAAG-1	TRUE	CTTAACTTCAAACAAG-1_contig_2	TRUE	568	IGH	IGHV3-23	None	IGHJ4	IGHM	TRUE	TRUE	CAKEGLGGGDCSYCDYW	TGTGCGAAAGAGGGACTGGGTGGTGGTGACTGCTCCTACTGTGACTACTGG	14838	22	clonotype841	clonotype841_consensus_1	NA
P1	CTTAACTTCAAACAAG-1	TRUE	CTTAACTTCAAACAAG-1_contig_1	TRUE	563	IGK	IGKV4-1	None	IGKJ1	IGKC	TRUE	TRUE	CQQYYSTVSF	TGTCAGCAATACTATAGTACTGTGTCCTTC	37406	41	clonotype841	clonotype841_consensus_2	NA
P3	GTAGGCCAGATAGGAG-1	TRUE	GTAGGCCAGATAGGAG-1_contig_2	TRUE	637	IGH	IGHV2-5	None	IGHJ5	IGHG1	TRUE	TRUE	CAHSLGYSSSWYTVRFDPW	TGTGCACACAGTCTCGGATATAGCAGTAGCTGGTACACGGTCAGGTTCGACCCCTGG	3516	10	clonotype1165	clonotype1165_consensus_2	NA
P3	GTAGGCCAGATAGGAG-1	TRUE	GTAGGCCAGATAGGAG-1_contig_1	TRUE	685	IGL	IGLV2-14	None	IGLJ2	IGLC2	TRUE	TRUE	CSSYTSGDTLSFGEGTLLF	TGCAGCTCATATACAAGCGGCGACACTCTTTCATTCGGTGAAGGGACTCTTTTATTC	18468	111	clonotype1165	clonotype1165_consensus_1	NA
P9	GTGGGTCGTCCTCTTG-1	TRUE	GTGGGTCGTCCTCTTG-1_contig_2	TRUE	678	IGH	IGHV3-21	None	IGHJ6	IGHA1	TRUE	TRUE	CARYCSGTSCSSSDYYHGLDVW	TGTGCGAGATATTGTAGCGGAACCAGCTGCTCCTCGTCCGACTACTACCACGGTCTGGACGTCTGG	29356	1183	clonotype18	clonotype18_consensus_1	NA
P9	GTGGGTCGTCCTCTTG-1	TRUE	GTGGGTCGTCCTCTTG-1_contig_1	TRUE	633	IGL	IGLV3-25	None	IGLJ3	IGLC2	TRUE	TRUE	CQSTDSSGTWVF	TGTCAATCAACAGACAGCAGTGGAACTTGGGTGTTC	48554	2669	clonotype18	clonotype18_consensus_2	NA
P8	GGGTTGCAGTACGCCC-1	TRUE	GGGTTGCAGTACGCCC-1_contig_2	TRUE	518	IGH	IGHV4-59	None	IGHJ5	IGHM	TRUE	TRUE	CARGGASSQWFDPW	TGTGCGAGAGGGGGTGCCAGCTCTCAGTGGTTCGACCCCTGG	2704	4	clonotype1039	clonotype1039_consensus_1	NA
P8	GGGTTGCAGTACGCCC-1	TRUE	GGGTTGCAGTACGCCC-1_contig_1	TRUE	563	IGK	IGKV4-1	None	IGKJ2	IGKC	TRUE	TRUE	CQQYYSTPAF	TGTCAGCAATATTATAGTACTCCAGCTTTT	31948	50	clonotype1039	clonotype1039_consensus_2	NA
P3	AGAGTGGGTGAAGGCT-1	TRUE	AGAGTGGGTGAAGGCT-1_contig_2	TRUE	602	IGH	IGHV2-70	None	IGHJ5	IGHM	TRUE	TRUE	CARMGVGTTLTTSTWFDPW	TGTGCACGGATGGGGGTGGGTACTACATTAACTACGTCTACCTGGTTCGACCCCTGG	40824	433	clonotype304	clonotype304_consensus_2	NA
P3	AGAGTGGGTGAAGGCT-1	TRUE	AGAGTGGGTGAAGGCT-1_contig_1	TRUE	644	IGL	IGLV8-61	None	IGLJ3	IGLC2	TRUE	TRUE	CVLYVGSGSWVF	TGTGTGCTGTATGTGGGTAGTGGCTCTTGGGTGTTC	33470	808	clonotype304	clonotype304_consensus_1	NA
P8	GAACATCGTAGAGTGC-1	TRUE	GAACATCGTAGAGTGC-1_contig_1	TRUE	565	IGH	IGHV3-23	None	IGHJ4	IGHM	TRUE	TRUE	CASRGPNWGPFDSW	TGTGCGAGCCGAGGCCCAAACTGGGGACCCTTTGACTCCTGG	6316	12	clonotype819	clonotype819_consensus_2	NA
P8	GAACATCGTAGAGTGC-1	TRUE	GAACATCGTAGAGTGC-1_contig_2	TRUE	554	IGK	IGKV3-11	None	IGKJ4	IGKC	TRUE	TRUE	CQQRSAWPLTF	TGTCAGCAGCGTAGCGCCTGGCCGCTCACTTTC	21454	32	clonotype819	clonotype819_consensus_1	NA
P6	CTACACCGTACTTCTT-1	TRUE	CTACACCGTACTTCTT-1_contig_2	TRUE	517	IGH	IGHV2-5	None	IGHJ4	IGHM	TRUE	TRUE	CAHSFQLLFPTWFDYW	TGTGCACACAGCTTCCAGCTGCTATTCCCCACATGGTTTGACTACTGG	18852	35	clonotype271	clonotype271_consensus_2	NA
P6	CTACACCGTACTTCTT-1	TRUE	CTACACCGTACTTCTT-1_contig_1	TRUE	554	IGK	IGKV3-20	None	IGKJ5	IGKC	TRUE	TRUE	CQQYGSSPITF	TGTCAGCAGTATGGTAGCTCACCGATCACCTTC	52184	112	clonotype271	clonotype271_consensus_1	NA
P3	CGGACTGTCAAAGTAG-1	FALSE	CGGACTGTCAAAGTAG-1_contig_1	FALSE	566	IGH	IGHV3-49	None	IGHJ4	IGHM	TRUE	TRUE	CTRGFTYGPEYW	TGTACTAGAGGATTCACCTATGGCCCTGAGTACTGG	5090	14	None	None	NA
P3	CGGACTGTCAAAGTAG-1	FALSE	CGGACTGTCAAAGTAG-1_contig_4	FALSE	525	IGH	IGHV4-39	None	IGHJ4	IGHM	TRUE	TRUE	CARMEGYYFDYW	TGTGCGAGAATGGAGGGGTACTACTTTGACTACTGG	3888	11	None	None	NA
P3	CGGACTGTCAAAGTAG-1	FALSE	CGGACTGTCAAAGTAG-1_contig_2	FALSE	555	IGK	IGKV1-17	None	IGKJ1	IGKC	TRUE	TRUE	CLQHNSYPWTF	TGTCTACAGCATAATAGTTACCCCTGGACGTTC	9384	27	None	None	NA
P8	GCATGATCAATGGAGC-1	TRUE	GCATGATCAATGGAGC-1_contig_1	TRUE	556	IGH	IGHV7-4-1	None	IGHJ6	IGHM	TRUE	TRUE	CARPILTGHYTQYFYYGMDVW	TGTGCGAGACCTATTTTGACTGGTCATTACACCCAGTACTTCTATTACGGCATGGACGTCTGG	46844	6302	clonotype71	clonotype71_consensus_2	NA
P8	GCATGATCAATGGAGC-1	TRUE	GCATGATCAATGGAGC-1_contig_2	TRUE	640	IGL	IGLV2-8	None	IGLJ2	IGLC2	TRUE	TRUE	CTSYADSNNMVV	TGCACCTCATATGCAGACAGTAATAATATGGTGGTC	30848	6388	clonotype71	clonotype71_consensus_1	NA
P12	ATGAGGGGTGGTACAG-1	TRUE	ATGAGGGGTGGTACAG-1_contig_2	TRUE	682	IGH	IGHV3-72	None	IGHJ6	IGHA2	TRUE	TRUE	CARGTGSSSSVRYYYYGVDVW	TGTGCTAGAGGAACAGGTAGCAGCTCGTCCGTCCGCTACTACTACTACGGTGTGGACGTCTGG	21320	1695	clonotype169	clonotype169_consensus_2	NA
P12	ATGAGGGGTGGTACAG-1	TRUE	ATGAGGGGTGGTACAG-1_contig_1	TRUE	588	IGK	IGKV2-28	None	IGKJ2	IGKC	TRUE	TRUE	CMQALETYTF	TGCATGCAAGCTCTAGAAACTTACACTTTT	57166	4214	clonotype169	clonotype169_consensus_1	NA
P1	CTTAACTCAATCAGAA-1	TRUE	CTTAACTCAATCAGAA-1_contig_1	TRUE	665	IGH	IGHV4-34	None	IGHJ6	IGHG1	TRUE	TRUE	CARGRVHFSFQLWLRDYYYYGMDVW	TGTGCGAGAGGCCGTGTCCACTTTTCTTTCCAGTTATGGTTACGTGACTACTACTACTATGGTATGGACGTCTGG	11256	24	clonotype839	clonotype839_consensus_2	NA
P1	CTTAACTCAATCAGAA-1	TRUE	CTTAACTCAATCAGAA-1_contig_2	TRUE	678	IGL	IGLV2-14	None	IGLJ1	IGLC1	TRUE	TRUE	CSSYTNANIYVF	TGTAGCTCATATACAAATGCCAACATTTATGTCTTC	59018	161	clonotype839	clonotype839_consensus_1	NA
P12	CCTTCCCCAGCCTTTC-1	TRUE	CCTTCCCCAGCCTTTC-1_contig_2	TRUE	645	IGH	IGHV4-59	None	IGHJ3	IGHA1	TRUE	TRUE	CARAPRHYYYDDMGYYAGGFDVW	TGTGCGAGAGCTCCCAGACATTATTACTATGATGATATGGGTTATTACGCGGGTGGTTTTGATGTCTGG	932	3	clonotype23	clonotype23_consensus_2	NA
P12	CCTTCCCCAGCCTTTC-1	TRUE	CCTTCCCCAGCCTTTC-1_contig_1	TRUE	548	IGK	IGKV1-5	None	IGKJ1	IGKC	TRUE	TRUE	CQAYNTYRTF	TGCCAAGCGTATAATACTTATCGGACATTC	3740	7	clonotype23	clonotype23_consensus_1	NA
P8	GGACATTAGATGCCTT-1	TRUE	GGACATTAGATGCCTT-1_contig_2	TRUE	587	IGH	IGHV3-30	None	IGHJ4	IGHM	TRUE	TRUE	CAAGPSDCSRTHCYEVSFDYW	TGTGCTGCCGGTCCCTCGGATTGTAGTCGTACCCACTGTTATGAGGTCTCATTTGACTATTGG	18546	35	clonotype998	clonotype998_consensus_2	NA
P8	GGACATTAGATGCCTT-1	TRUE	GGACATTAGATGCCTT-1_contig_1	TRUE	636	IGL	IGLV7-46	None	IGLJ3	IGLC2	TRUE	TRUE	CLLSYSGARPWVF	TGCTTGCTCTCCTATAGTGGTGCTCGGCCTTGGGTGTTC	17260	46	clonotype998	clonotype998_consensus_1	NA
P1	GCTCCTACATCGGGTC-1	TRUE	GCTCCTACATCGGGTC-1_contig_1	TRUE	565	IGH	IGHV3-7	None	IGHJ4	IGHM	TRUE	TRUE	CARDVPSSSWPDYW	TGTGCGAGAGATGTCCCGAGCAGCAGCTGGCCTGACTACTGG	11150	18	clonotype1016	clonotype1016_consensus_2	NA
P1	GCTCCTACATCGGGTC-1	TRUE	GCTCCTACATCGGGTC-1_contig_2	TRUE	567	IGK	IGKV3D-15	None	IGKJ1	IGKC	TRUE	TRUE	CQQYNNWPRTF	TGTCAGCAATATAATAACTGGCCTCGGACGTTC	50850	53	clonotype1016	clonotype1016_consensus_1	NA
P7	AGAGCTTCACTATCTT-1	TRUE	AGAGCTTCACTATCTT-1_contig_2	TRUE	587	IGH	IGHV3-49	None	IGHJ6	IGHM	TRUE	TRUE	CTRGSSSQGNHYYYYMDVW	TGTACTAGAGGGTCGTCTTCCCAAGGGAACCACTACTACTACTACATGGACGTCTGG	4262	9	clonotype187	clonotype187_consensus_2	NA
P7	AGAGCTTCACTATCTT-1	TRUE	AGAGCTTCACTATCTT-1_contig_1	TRUE	551	IGK	IGKV1-27	None	IGKJ4	IGKC	TRUE	TRUE	CQNYDSAPLTF	TGTCAAAATTATGACAGTGCCCCTCTCACTTTC	8998	18	clonotype187	clonotype187_consensus_1	NA
P1	GTCGTAAAGGTAGCTG-1	TRUE	GTCGTAAAGGTAGCTG-1_contig_2	TRUE	663	IGH	IGHV3-23	None	IGHJ4	IGHA1	TRUE	TRUE	CAKDECGNCYLERGDHW	TGTGCGAAAGACGAGTGTGGTAACTGCTACTTAGAACGGGGTGACCACTGG	14334	19	clonotype1156	clonotype1156_consensus_1	NA
P1	GTCGTAAAGGTAGCTG-1	TRUE	GTCGTAAAGGTAGCTG-1_contig_1	TRUE	563	IGK	IGKV2D-29	None	IGKJ1	IGKC	TRUE	TRUE	CMQSTQLPPTF	TGCATGCAAAGTACACAGCTTCCACCGACGTTC	18322	20	clonotype1156	clonotype1156_consensus_2	NA
P3	GTGCGGTAGGGCACTA-1	FALSE	GTGCGGTAGGGCACTA-1_contig_1	FALSE	680	IGH	IGHV4-39	None	IGHJ3	IGHG1	TRUE	TRUE	CARHVMQMAAGRHAFDMW	TGTGCGCGACATGTCATGCAAATGGCTGCTGGAAGACATGCTTTTGACATGTGG	3284	7	None	None	NA
P3	GTGCGGTAGGGCACTA-1	FALSE	GTGCGGTAGGGCACTA-1_contig_4	FALSE	656	IGH	IGHV4-61	None	IGHJ3	IGHG1	TRUE	TRUE	CARHFYDSSEYFRPIGAFDIW	TGTGCGAGACATTTCTATGACAGTAGTGAATATTTTCGGCCGATTGGCGCTTTTGATATCTGG	3168	6	None	None	NA
P3	GTGCGGTAGGGCACTA-1	FALSE	GTGCGGTAGGGCACTA-1_contig_5	FALSE	542	IGH	IGHV6-1	None	IGHJ3	IGHM	TRUE	TRUE	CARKSSGAFDIW	TGTGCAAGAAAAAGTTCTGGCGCTTTTGATATCTGG	614	2	None	None	NA
P3	GTGCGGTAGGGCACTA-1	FALSE	GTGCGGTAGGGCACTA-1_contig_2	FALSE	555	IGK	IGKV1D-13	None	IGKJ2	IGKC	TRUE	TRUE	CQQYISIPHTF	TGTCAACAGTATATTAGTATCCCGCACACTTTT	1150	8	None	None	NA
P3	GTGCGGTAGGGCACTA-1	FALSE	GTGCGGTAGGGCACTA-1_contig_3	FALSE	635	IGL	IGLV1-51	None	IGLJ2	IGLC2	TRUE	TRUE	CGTWDGTLSAVVF	TGCGGAACATGGGATGGCACCCTGAGTGCTGTGGTTTTC	970	7	None	None	NA
P8	CTACGTCGTGATGATA-1	TRUE	CTACGTCGTGATGATA-1_contig_1	TRUE	559	IGH	IGHV3-23	None	IGHJ3	IGHM	TRUE	TRUE	CAKTQGSHNVFDIW	TGTGCGAAAACTCAGGGTAGTCACAATGTCTTTGATATCTGG	2332	4	clonotype713	clonotype713_consensus_1	NA
P8	CTACGTCGTGATGATA-1	TRUE	CTACGTCGTGATGATA-1_contig_2	TRUE	551	IGK	IGKV1-5	None	IGKJ1	IGKC	TRUE	TRUE	CQQYNSYSWTF	TGCCAACAGTATAATAGTTATTCGTGGACGTTC	21532	44	clonotype713	clonotype713_consensus_2	NA
P1	TCAGGATGTCTAGTCA-1	TRUE	TCAGGATGTCTAGTCA-1_contig_2	TRUE	661	IGH	IGHV3-15	None	IGHJ4	IGHA2	TRUE	TRUE	CTTDLPRSGSQAFDYW	TGCACCACAGATCTGCCCCGTTCAGGGAGTCAAGCCTTTGACTACTGG	2152	3	clonotype1326	clonotype1326_consensus_1	NA
P1	TCAGGATGTCTAGTCA-1	TRUE	TCAGGATGTCTAGTCA-1_contig_1	TRUE	638	IGL	IGLV1-51	None	IGLJ3	IGLC2	TRUE	TRUE	CATWDISLSGHWVF	TGCGCAACCTGGGATATCAGTCTGAGTGGTCATTGGGTGTTC	9876	21	clonotype1326	clonotype1326_consensus_2	NA
P7	GATTCAGCACACGCTG-1	TRUE	GATTCAGCACACGCTG-1_contig_1	TRUE	613	IGH	IGHV4-4	None	IGHJ4	IGHA1	TRUE	TRUE	CARAEDNWNYIWDYW	TGTGCGAGAGCCGAGGATAACTGGAACTACATTTGGGACTACTGG	12140	20	clonotype651	clonotype651_consensus_2	NA
P7	GATTCAGCACACGCTG-1	TRUE	GATTCAGCACACGCTG-1_contig_2	TRUE	635	IGL	IGLV1-51	None	IGLJ3	IGLC3	TRUE	TRUE	CGTWDSSLSTGVF	TGCGGAACATGGGACAGCAGCCTGAGTACTGGGGTGTTC	14464	40	clonotype651	clonotype651_consensus_1	NA
P4	CACACAAGTTTGTTGG-1	TRUE	CACACAAGTTTGTTGG-1_contig_2	TRUE	575	IGH	IGHV3-49	IGHD5-18	IGHJ4	IGHM	TRUE	TRUE	CTRARGYSYGYCDYW	TGTACTAGAGCGCGAGGATACAGCTATGGTTACTGTGACTACTGG	12712	29	clonotype155	clonotype155_consensus_2	NA
P4	CACACAAGTTTGTTGG-1	TRUE	CACACAAGTTTGTTGG-1_contig_1	TRUE	555	IGK	IGKV1-27	None	IGKJ5	IGKC	TRUE	TRUE	CQKYNSDPITF	TGTCAAAAGTATAACAGTGACCCGATCACCTTC	16920	35	clonotype155	clonotype155_consensus_1	NA
P8	GGGCATCTCCTCAATT-1	TRUE	GGGCATCTCCTCAATT-1_contig_1	TRUE	618	IGH	IGHV4-39	None	IGHJ3	IGHA1	TRUE	TRUE	CARPFNLLDAFDLW	TGTGCGAGACCGTTCAACCTTCTTGATGCTTTTGATCTCTGG	10044	18	clonotype1035	clonotype1035_consensus_1	NA
P8	GGGCATCTCCTCAATT-1	TRUE	GGGCATCTCCTCAATT-1_contig_2	TRUE	677	IGL	IGLV2-14	None	IGLJ2	IGLC2	TRUE	TRUE	CCSFTSSTTVVF	TGTTGCTCATTTACAAGTAGCACCACTGTGGTATTC	15924	48	clonotype1035	clonotype1035_consensus_2	NA
P8	GTCAAGTCAAGTACCT-1	TRUE	GTCAAGTCAAGTACCT-1_contig_1	TRUE	565	IGH	IGHV3-23	None	IGHJ1	IGHM	TRUE	TRUE	CANKKTGYWPLDYW	TGTGCGAACAAAAAGACTGGATACTGGCCCCTGGACTACTGG	21336	40	clonotype1082	clonotype1082_consensus_2	NA
P8	GTCAAGTCAAGTACCT-1	TRUE	GTCAAGTCAAGTACCT-1_contig_2	TRUE	567	IGK	IGKV3-15	None	IGKJ1	IGKC	TRUE	TRUE	CQQYNNWPWTF	TGTCAGCAGTATAATAACTGGCCTTGGACGTTC	33592	55	clonotype1082	clonotype1082_consensus_1	NA
P7	ATTGGACTCGACGGAA-1	FALSE	ATTGGACTCGACGGAA-1_contig_1	FALSE	667	IGH	IGHV3-15	None	IGHJ6	IGHA2	TRUE	TRUE	CTFDKRDGYGMDVW	TGCACCTTTGACAAGCGGGACGGCTACGGTATGGACGTCTGG	706	3	None	None	NA
P7	ATTGGACTCGACGGAA-1	FALSE	ATTGGACTCGACGGAA-1_contig_2	FALSE	627	IGH	IGHV4-59	None	IGHJ6	IGHG1	TRUE	TRUE	CARHGLLADYLDVW	TGCGCGAGACACGGGTTGCTTGCGGACTACCTGGACGTCTGG	148	1	None	None	NA
P7	ATTGGACTCGACGGAA-1	FALSE	ATTGGACTCGACGGAA-1_contig_3	FALSE	552	IGK	IGKV1D-13	None	IGKJ1	IGKC	TRUE	TRUE	CQQYFAVPWTF	TGTCAACAGTATTTTGCTGTCCCGTGGACGTTC	25326	58	None	None	NA
P1	GAAATGAGTTACCGAT-1	TRUE	GAAATGAGTTACCGAT-1_contig_2	TRUE	574	IGH	IGHV3-23	None	IGHJ3	IGHM	TRUE	TRUE	CAKDGDDSHPPDSYDMW	TGTGCGAAAGATGGAGATGATAGTCATCCTCCTGATAGTTATGATATGTGG	4494	6	clonotype862	clonotype862_consensus_1	NA
P1	GAAATGAGTTACCGAT-1	TRUE	GAAATGAGTTACCGAT-1_contig_1	TRUE	566	IGK	IGKV4-1	None	IGKJ1	IGKC	TRUE	TRUE	CQQYYSSPPTF	TGTCAGCAATATTATAGTAGTCCTCCGACGTTC	37660	40	clonotype862	clonotype862_consensus_2	NA
P1	CAACCAACACTGTTAG-1	TRUE	CAACCAACACTGTTAG-1_contig_1	TRUE	583	IGH	IGHV3-23	None	IGHJ2	IGHM	TRUE	TRUE	CSKQSSAPHTSGWSWYFDLW	TGTTCGAAGCAGTCTTCCGCTCCCCATACGAGTGGCTGGTCCTGGTACTTCGATCTCTGG	21772	22	clonotype415	clonotype415_consensus_2	NA
P1	CAACCAACACTGTTAG-1	TRUE	CAACCAACACTGTTAG-1_contig_2	TRUE	635	IGL	IGLV1-51	None	IGLJ3	IGLC2	TRUE	TRUE	CAAWDSNLRAGVF	TGCGCAGCGTGGGATTCCAACCTGAGAGCTGGGGTGTTC	12090	24	clonotype415	clonotype415_consensus_1	NA
P1	CTGAAACGTAAAGGAG-1	TRUE	CTGAAACGTAAAGGAG-1_contig_2	TRUE	552	IGH	IGHV1-3	None	IGHJ5	IGHM	TRUE	TRUE	CASCCSVPTGGEGSGSGGFDPW	TGTGCGAGTTGTTGCTCAGTTCCCACCGGGGGTGAGGGTAGTGGTTCGGGGGGTTTCGACCCCTGG	29132	33	clonotype800	clonotype800_consensus_1	NA
P1	CTGAAACGTAAAGGAG-1	TRUE	CTGAAACGTAAAGGAG-1_contig_1	TRUE	630	IGL	IGLV7-46	None	IGLJ3	IGLC2	TRUE	TRUE	CLLSYNGARVF	TGCTTGCTCTCCTATAATGGTGCTCGGGTGTTC	22198	40	clonotype800	clonotype800_consensus_2	NA
P8	CAACTAGAGCCCAATT-1	TRUE	CAACTAGAGCCCAATT-1_contig_2	TRUE	569	IGH	IGHV3-13	None	IGHJ6	IGHM	TRUE	TRUE	CAKVGWSDFPGGMDVW	TGTGCAAAAGTAGGGTGGAGCGACTTCCCCGGCGGTATGGACGTCTGG	15374	30	clonotype396	clonotype396_consensus_1	NA
P8	CAACTAGAGCCCAATT-1	TRUE	CAACTAGAGCCCAATT-1_contig_1	TRUE	566	IGK	IGKV2D-29	None	IGKJ4	IGKC	TRUE	TRUE	CMQGVHLPPVTF	TGCATGCAAGGTGTACACCTTCCTCCGGTCACTTTC	43084	86	clonotype396	clonotype396_consensus_2	NA
P8	CTCATTAGTTTGCATG-1	TRUE	CTCATTAGTTTGCATG-1_contig_2	TRUE	581	IGH	IGHV3-72	None	IGHJ4	IGHM	TRUE	TRUE	CVRDSAGIARYSFFDYW	TGTGTTAGAGATTCAGCCGGTATTGCGAGGTACAGTTTCTTTGACTACTGG	6792	15	clonotype730	clonotype730_consensus_1	NA
P8	CTCATTAGTTTGCATG-1	TRUE	CTCATTAGTTTGCATG-1_contig_1	TRUE	553	IGK	IGKV1-6	None	IGKJ2	IGKC	TRUE	TRUE	CLQDYDYPYSF	TGTCTGCAGGATTACGATTACCCGTACAGTTTT	30096	59	clonotype730	clonotype730_consensus_2	NA
P6	CACAAACCAACTTGAC-1	TRUE	CACAAACCAACTTGAC-1_contig_1	TRUE	685	IGH	IGHV3-23	None	IGHJ4	IGHG2	TRUE	TRUE	CAKEGAKGTGWGYSADCW	TGTGCGAAAGAAGGGGCAAAGGGTACTGGCTGGGGATACTCGGCTGACTGCTGG	3496	8	clonotype165	clonotype165_consensus_2	NA
P6	CACAAACCAACTTGAC-1	TRUE	CACAAACCAACTTGAC-1_contig_2	TRUE	554	IGK	IGKV3-15	None	IGKJ3	IGKC	TRUE	TRUE	CQQYSTWPFTF	TGTCAGCAGTATAGTACCTGGCCCTTCACTTTC	72786	105	clonotype165	clonotype165_consensus_1	NA
P10	ATGCGATCAATGTAAG-1	TRUE	ATGCGATCAATGTAAG-1_contig_2	TRUE	595	IGH	IGHV3-23	None	IGHJ4	IGHM	TRUE	TRUE	CAKDGKSTEGFWNTVATWGYFDYW	TGTGCGAAAGATGGAAAATCCACGGAGGGTTTCTGGAATACGGTGGCTACGTGGGGCTACTTTGACTACTGG	12738	40	clonotype202	clonotype202_consensus_1	NA
P10	ATGCGATCAATGTAAG-1	TRUE	ATGCGATCAATGTAAG-1_contig_1	TRUE	557	IGK	IGKV3-20	None	IGKJ2	IGKC	TRUE	TRUE	CQQYDGSPYTF	TGTCAGCAGTATGATGGCTCACCTTACACTTTT	28492	65	clonotype202	clonotype202_consensus_2	NA
P3	GACGCGTTCTCACATT-1	TRUE	GACGCGTTCTCACATT-1_contig_1	TRUE	531	IGH	IGHV4-34	None	IGHJ4	IGHM	TRUE	TRUE	CARGTGSSGYYSFDYW	TGTGCGAGAGGCACAGGTAGTAGTGGTTACTACTCGTTTGACTACTGG	2464	10	clonotype35	clonotype35_consensus_2	NA
P3	GACGCGTTCTCACATT-1	TRUE	GACGCGTTCTCACATT-1_contig_2	TRUE	633	IGL	IGLV3-19	None	IGLJ3	IGLC2	TRUE	TRUE	CNSRDSSGIHWVF	TGTAACTCCCGGGACAGCAGTGGTATCCATTGGGTGTTC	1730	10	clonotype35	clonotype35_consensus_1	NA
P11	ACGAGCCCACGTGAGA-1	FALSE	ACGAGCCCACGTGAGA-1_contig_1	FALSE	578	IGH	IGHV3-30	None	IGHJ4	IGHM	TRUE	TRUE	CAKKMGSGYDFLTAFDYW	TGTGCGAAGAAGATGGGGTCGGGTTACGACTTTTTGACTGCTTTTGACTACTGG	228	1	None	None	NA
P11	ACGAGCCCACGTGAGA-1	FALSE	ACGAGCCCACGTGAGA-1_contig_2	FALSE	644	IGL	IGLV2-14	None	IGLJ2	IGLC3	TRUE	TRUE	CSSYTRSTTVIF	TGCAGCTCATATACACGCAGTACCACTGTGATATTC	344	1	None	None	NA
P1	AACTTTCCACCCATTC-1	TRUE	AACTTTCCACCCATTC-1_contig_2	TRUE	543	IGH	IGHV2-5	None	IGHJ4	IGHM	TRUE	TRUE	CAQIWGPPHPYYFDFW	TGTGCACAGATCTGGGGGCCCCCTCATCCCTACTACTTTGACTTCTGG	20308	24	clonotype117	clonotype117_consensus_1	NA
P1	AACTTTCCACCCATTC-1	TRUE	AACTTTCCACCCATTC-1_contig_1	TRUE	646	IGL	IGLV1-44	None	IGLJ2	IGLC2	TRUE	TRUE	CAAWDDSLNGPLF	TGTGCAGCATGGGATGACAGCCTGAATGGTCCGCTATTC	15946	31	clonotype117	clonotype117_consensus_2	NA
P3	AACTCTTAGGGAAACA-1	TRUE	AACTCTTAGGGAAACA-1_contig_2	TRUE	518	IGH	IGHV4-34	None	IGHJ4	IGHM	TRUE	TRUE	CARGIWEPAANHW	TGTGCGAGAGGTATTTGGGAACCGGCAGCTAATCACTGG	8450	27	clonotype161	clonotype161_consensus_1	NA
P3	AACTCTTAGGGAAACA-1	TRUE	AACTCTTAGGGAAACA-1_contig_1	TRUE	553	IGK	IGKV1-5	None	IGKJ1	IGKC	TRUE	TRUE	CQQYNSYSPRTF	TGCCAACAGTATAATAGTTATTCTCCGAGGACGTTC	8218	31	clonotype161	clonotype161_consensus_2	NA
P1	AAGGAGCTCATGCTCC-1	TRUE	AAGGAGCTCATGCTCC-1_contig_1	TRUE	571	IGH	IGHV3-23	None	IGHJ4	IGHM	TRUE	TRUE	CAKVAFGGIIGRDYFDCW	TGTGCGAAAGTGGCGTTTGGGGGAATTATCGGACGAGACTACTTTGACTGCTGG	830	3	clonotype132	clonotype132_consensus_2	NA
P1	AAGGAGCTCATGCTCC-1	TRUE	AAGGAGCTCATGCTCC-1_contig_2	TRUE	570	IGK	IGKV3D-15	None	IGKJ2	IGKC	TRUE	TRUE	CQQYNNWPPYTF	TGTCAGCAGTATAATAACTGGCCTCCGTACACTTTT	63138	60	clonotype132	clonotype132_consensus_1	NA
P12	AGGCCACTCTAACGGT-1	TRUE	AGGCCACTCTAACGGT-1_contig_1	TRUE	574	IGH	IGHV3-23	None	IGHJ4	IGHM	TRUE	TRUE	CAKPEGDNWNLFYFDSW	TGTGCGAAACCCGAAGGGGACAACTGGAACCTCTTCTACTTTGACTCCTGG	12742	21	clonotype129	clonotype129_consensus_1	NA
P12	AGGCCACTCTAACGGT-1	TRUE	AGGCCACTCTAACGGT-1_contig_2	TRUE	554	IGK	IGKV3-15	None	IGKJ4	IGKC	TRUE	TRUE	CQQYNQWPLTF	TGTCAGCAGTATAATCAGTGGCCGCTCACTTTC	57744	74	clonotype129	clonotype129_consensus_2	NA
P6	AATCCAGAGTATGACA-1	TRUE	AATCCAGAGTATGACA-1_contig_2	TRUE	547	IGH	IGHV4-61	IGHD2-2	IGHJ6	IGHM	TRUE	TRUE	CAKSGGYCSSTSCYEAGMDVW	TGTGCGAAAAGCGGGGGATATTGTAGTAGTACCAGCTGCTATGAAGCCGGTATGGACGTCTGG	18688	698	clonotype67	clonotype67_consensus_1	NA
P6	AATCCAGAGTATGACA-1	TRUE	AATCCAGAGTATGACA-1_contig_1	TRUE	630	IGL	IGLV3-1	None	IGLJ2	IGLC2	TRUE	TRUE	CQAWDSSTAALVF	TGTCAGGCGTGGGACAGCAGCACTGCAGCCCTGGTATTC	58380	4301	clonotype67	clonotype67_consensus_2	NA
P7	GGTGCGTAGATCCGAG-1	TRUE	GGTGCGTAGATCCGAG-1_contig_2	TRUE	634	IGH	IGHV4-39	None	IGHJ4	IGHA2	TRUE	TRUE	CARHLRIGGSLSVKDYFDYW	TGTGCGAGACATCTTCGAATTGGTGGCAGTCTGTCGGTCAAGGACTACTTTGACTACTGG	1370	5	clonotype758	clonotype758_consensus_2	NA
P7	GGTGCGTAGATCCGAG-1	TRUE	GGTGCGTAGATCCGAG-1_contig_1	TRUE	552	IGK	IGKV3-15	None	IGKJ2	IGKC	TRUE	TRUE	CQQYNNWPSF	TGTCAGCAGTATAATAACTGGCCTTCTTTT	2318	3	clonotype758	clonotype758_consensus_3	NA
P7	GGTGCGTAGATCCGAG-1	TRUE	GGTGCGTAGATCCGAG-1_contig_3	TRUE	644	IGL	IGLV2-14	None	IGLJ2	IGLC2	TRUE	TRUE	CSSFTSSRTVLF	TGCAGCTCATTTACAAGCAGTAGAACTGTGCTTTTC	1054	4	clonotype758	clonotype758_consensus_1	NA
P10	GCGCGATAGTGGGCTA-1	TRUE	GCGCGATAGTGGGCTA-1_contig_2	TRUE	586	IGH	IGHV3-23	None	IGHJ5	IGHM	TRUE	TRUE	CAKDAPLNYGDYDLGYWFDSW	TGTGCGAAAGACGCTCCCCTCAATTACGGTGACTACGATCTGGGGTATTGGTTTGACTCCTGG	7040	20	clonotype535	clonotype535_consensus_2	NA
P10	GCGCGATAGTGGGCTA-1	TRUE	GCGCGATAGTGGGCTA-1_contig_1	TRUE	562	IGK	IGKV3-15	None	IGKJ2	IGKC	TRUE	TRUE	CQQYNDWPRTF	TGTCAACAGTATAATGACTGGCCTCGGACTTTT	19206	47	clonotype535	clonotype535_consensus_1	NA
P6	TGAAAGAGTGAGTGAC-1	TRUE	TGAAAGAGTGAGTGAC-1_contig_2	TRUE	526	IGH	IGHV2-5	None	IGHJ4	IGHM	TRUE	TRUE	CAHRAIGNGNWNEGHFDYW	TGTGCACACAGAGCGATCGGTAACGGCAACTGGAACGAGGGCCACTTTGACTACTGG	21898	28	clonotype484	clonotype484_consensus_1	NA
P6	TGAAAGAGTGAGTGAC-1	TRUE	TGAAAGAGTGAGTGAC-1_contig_1	TRUE	548	IGK	IGKV1-5	None	IGKJ3	IGKC	TRUE	TRUE	CQQYNTYITF	TGCCAACAGTATAATACTTATATCACTTTC	50184	70	clonotype484	clonotype484_consensus_2	NA
P1	TCCACACCAGATCTGT-1	TRUE	TCCACACCAGATCTGT-1_contig_2	TRUE	581	IGH	IGHV4-59	None	IGHJ6	IGHM	TRUE	TRUE	CARITELFLVPKVNYYYHAMDVW	TGTGCGAGAATTACTGAGCTTTTTCTGGTTCCGAAAGTTAACTACTACTATCACGCCATGGACGTCTGG	5872	9	clonotype1334	clonotype1334_consensus_1	NA
P1	TCCACACCAGATCTGT-1	TRUE	TCCACACCAGATCTGT-1_contig_1	TRUE	585	IGK	IGKV2-28	None	IGKJ1	IGKC	TRUE	TRUE	CMQALQTRTF	TGCATGCAAGCTCTGCAAACTCGGACGTTC	32790	39	clonotype1334	clonotype1334_consensus_2	NA
P8	TCCACACAGAACAACT-1	FALSE	TCCACACAGAACAACT-1_contig_3	FALSE	596	IGH	IGHV3-30	None	IGHJ6	IGHM	TRUE	TRUE	CAKDDYYDISGLSLYYYYYGMDVW	TGTGCGAAAGATGACTACTATGATATTAGTGGTCTCAGCCTTTACTACTACTACTACGGTATGGACGTCTGG	5098	6	None	None	NA
P8	TCCACACAGAACAACT-1	FALSE	TCCACACAGAACAACT-1_contig_1	FALSE	553	IGK	IGKV1-33	None	IGKJ3	IGKC	TRUE	TRUE	CQQYDNLPLFTF	TGTCAACAGTATGATAATCTCCCTCTGTTCACTTTC	21850	34	None	None	NA
P8	TCCACACAGAACAACT-1	FALSE	TCCACACAGAACAACT-1_contig_4	FALSE	645	IGL	IGLV1-47	None	IGLJ3	IGLC2	TRUE	TRUE	CAAWDDSLSACVF	TGTGCAGCATGGGATGACAGCCTGAGTGCTTGCGTGTTC	7564	23	None	None	NA
P1	ATCTACTCATCGTCGG-1	TRUE	ATCTACTCATCGTCGG-1_contig_1	TRUE	562	IGH	IGHV6-1	None	IGHJ4	IGHM	TRUE	TRUE	CARASDEMTIFGVKFDYW	TGTGCAAGAGCCTCGGACGAAATGACGATTTTTGGGGTGAAGTTTGACTATTGG	19220	27	clonotype376	clonotype376_consensus_2	NA
P1	ATCTACTCATCGTCGG-1	TRUE	ATCTACTCATCGTCGG-1_contig_2	TRUE	566	IGK	IGKV4-1	None	IGKJ1	IGKC	TRUE	TRUE	CQQHYTTPRTF	TGTCAGCAGCATTATACTACTCCGAGGACGTTC	49028	70	clonotype376	clonotype376_consensus_1	NA
P3	CGGAGCTTCCCATTTA-1	TRUE	CGGAGCTTCCCATTTA-1_contig_1	TRUE	556	IGH	IGHV3-23	None	IGHJ4	IGHM	TRUE	TRUE	CANTGQGVDYW	TGTGCGAATACGGGGCAAGGGGTTGACTACTGG	890	4	clonotype736	clonotype736_consensus_2	NA
P3	CGGAGCTTCCCATTTA-1	TRUE	CGGAGCTTCCCATTTA-1_contig_2	TRUE	645	IGL	IGLV1-47	None	IGLJ3	IGLC2	TRUE	TRUE	CAAWDDSLSGRVF	TGTGCAGCATGGGATGACAGCCTGAGTGGTCGGGTGTTC	3882	15	clonotype736	clonotype736_consensus_1	NA
P5	AACTGGTGTTAGATGA-1	TRUE	AACTGGTGTTAGATGA-1_contig_2	TRUE	686	IGH	IGHV4-39	IGHD3-22	IGHJ4	IGHG1	TRUE	TRUE	CARMQRITMIVVVITGGYYFDYW	TGTGCGAGGATGCAACGTATTACTATGATAGTAGTGGTTATTACTGGCGGATACTACTTTGACTACTGG	22534	2257	clonotype165	clonotype165_consensus_1	NA
P5	AACTGGTGTTAGATGA-1	TRUE	AACTGGTGTTAGATGA-1_contig_1	TRUE	551	IGK	IGKV1-12	None	IGKJ4	IGKC	TRUE	TRUE	CQQANSFPLTF	TGTCAACAGGCTAACAGTTTCCCGCTCACTTTC	53662	4699	clonotype165	clonotype165_consensus_2	NA
P1	GGGAGATTCTGATTCT-1	TRUE	GGGAGATTCTGATTCT-1_contig_2	TRUE	539	IGH	IGHV2-5	None	IGHJ3	IGHM	TRUE	TRUE	CVRYVEAAPVLGASDTW	TGTGTCCGCTACGTAGAAGCAGCCCCCGTCCTAGGTGCTTCTGACACCTGG	18672	23	clonotype1091	clonotype1091_consensus_1	NA
P1	GGGAGATTCTGATTCT-1	TRUE	GGGAGATTCTGATTCT-1_contig_1	TRUE	557	IGK	IGKV3-20	None	IGKJ1	IGKC	TRUE	TRUE	CQQYGRSLWTF	TGTCAGCAGTATGGGAGGTCACTGTGGACGTTC	41642	46	clonotype1091	clonotype1091_consensus_2	NA
P1	GTTACAGGTTCCCTTG-1	TRUE	GTTACAGGTTCCCTTG-1_contig_1	TRUE	598	IGH	IGHV3-21	IGHD3-22	IGHJ6	IGHM	TRUE	TRUE	CARMASGDSSGYYFRDYYYYGMDVW	TGTGCGAGAATGGCGTCGGGAGATAGTAGTGGTTATTACTTTAGGGACTACTACTACTACGGTATGGACGTCTGG	19862	32	clonotype1194	clonotype1194_consensus_2	NA
P1	GTTACAGGTTCCCTTG-1	TRUE	GTTACAGGTTCCCTTG-1_contig_2	TRUE	661	IGH	IGHV3-15	None	IGHJ4	IGHA1	TRUE	TRUE	CTTEVGSGWTTDYW	TGCACCACAGAGGTCGGCAGTGGCTGGACAACGGACTACTGG	11106	14	clonotype1194	clonotype1194_consensus_1	NA
P1	GTTACAGGTTCCCTTG-1	TRUE	GTTACAGGTTCCCTTG-1_contig_3	TRUE	585	IGK	IGKV2-28	None	IGKJ2	IGKC	TRUE	TRUE	CMQALQTLMYTF	TGCATGCAAGCTCTACAAACTCTCATGTACACTTTT	16030	27	clonotype1194	clonotype1194_consensus_4	NA
P1	GTTACAGGTTCCCTTG-1	TRUE	GTTACAGGTTCCCTTG-1_contig_4	TRUE	644	IGL	IGLV2-14	None	IGLJ3	IGLC2	TRUE	TRUE	CCSFTSGNTWVF	TGTTGTTCATTTACAAGCGGCAACACTTGGGTGTTC	22982	55	clonotype1194	clonotype1194_consensus_3	NA
P1	ACTATCTGTATAAACG-1	TRUE	ACTATCTGTATAAACG-1_contig_2	TRUE	615	IGH	IGHV4-59	None	IGHJ3	IGHA1	TRUE	TRUE	CARDYRGDYWRHSDIW	TGTGCGAGAGATTATAGAGGGGACTACTGGCGACACAGTGATATCTGG	4294	8	clonotype225	clonotype225_consensus_1	NA
P1	ACTATCTGTATAAACG-1	TRUE	ACTATCTGTATAAACG-1_contig_1	TRUE	561	IGK	IGKV1D-39	None	IGKJ2	IGKC	TRUE	TRUE	CQQSYSTPPMYTF	TGTCAACAGAGTTACAGTACCCCTCCCATGTACACTTTT	27956	37	clonotype225	clonotype225_consensus_2	NA
P1	TATGCCCTCCGCGCAA-1	TRUE	TATGCCCTCCGCGCAA-1_contig_1	TRUE	562	IGH	IGHV3-48	None	IGHJ5	IGHM	TRUE	TRUE	CARGAGSSWFYDW	TGTGCGAGAGGTGCCGGCAGCAGCTGGTTCTACGACTGG	19588	58	clonotype1282	clonotype1282_consensus_2	NA
P1	TATGCCCTCCGCGCAA-1	TRUE	TATGCCCTCCGCGCAA-1_contig_2	TRUE	630	IGL	IGLV7-46	None	IGLJ3	IGLC2	TRUE	TRUE	CFLSYSNSWMF	TGCTTTCTCTCCTATAGTAATTCCTGGATGTTC	50218	161	clonotype1282	clonotype1282_consensus_1	NA
P1	GCCAAATTCCAGTAGT-1	TRUE	GCCAAATTCCAGTAGT-1_contig_2	TRUE	669	IGH	IGHV3-23	None	IGHJ5	IGHA1	TRUE	TRUE	CAKESDQTGGTLGNWFHPW	TGTGCGAAAGAGTCGGACCAGACGGGGGGGACGCTAGGCAACTGGTTCCACCCCTGG	23830	28	clonotype989	clonotype989_consensus_1	NA
P1	GCCAAATTCCAGTAGT-1	TRUE	GCCAAATTCCAGTAGT-1_contig_1	TRUE	566	IGK	IGKV4-1	None	IGKJ1	IGKC	TRUE	TRUE	CQQYYTTPRTF	TGTCAGCAATATTATACTACTCCTCGAACGTTC	44928	50	clonotype989	clonotype989_consensus_2	NA
P3	TGAGGGATCATTTGGG-1	TRUE	TGAGGGATCATTTGGG-1_contig_1	TRUE	575	IGH	IGHV3-73	None	IGHJ4	IGHM	TRUE	TRUE	CVRDGDRLKGPTPHW	TGTGTTCGAGACGGGGATCGTTTGAAGGGACCGACGCCCCACTGG	1254	4	clonotype46	clonotype46_consensus_2	NA
P3	TGAGGGATCATTTGGG-1	TRUE	TGAGGGATCATTTGGG-1_contig_2	TRUE	565	IGK	IGKV2D-28	None	IGKJ1	IGKC	TRUE	TRUE	CMQVLQAPRAF	TGCATGCAAGTTCTACAGGCTCCTCGGGCGTTC	2480	8	clonotype46	clonotype46_consensus_1	NA
P7	ACTTGTTCATCGGGTC-1	TRUE	ACTTGTTCATCGGGTC-1_contig_2	TRUE	523	IGH	IGHV4-39	None	IGHJ4	IGHM	TRUE	TRUE	CTRDRRISWFFYW	TGTACGAGAGATCGGAGAATCAGCTGGTTTTTTTACTGG	1130	3	clonotype174	clonotype174_consensus_1	NA
P7	ACTTGTTCATCGGGTC-1	TRUE	ACTTGTTCATCGGGTC-1_contig_1	TRUE	566	IGK	IGKV3-20	None	IGKJ3	IGKC	TRUE	TRUE	CQHYGSSPGPGFTF	TGTCAGCACTATGGTAGCTCACCGGGACCGGGATTCACTTTC	1934	3	clonotype174	clonotype174_consensus_2	NA
P1	TACAGTGAGGGCACTA-1	TRUE	TACAGTGAGGGCACTA-1_contig_2	TRUE	694	IGH	IGHV3-21	None	IGHJ4	IGHG2	TRUE	TRUE	CARSRARIGDHAAGRALDYW	TGTGCGAGATCGAGGGCAAGGATTGGTGACCACGCAGCCGGGCGGGCTTTGGACTACTGG	5888	9	clonotype73	clonotype73_consensus_1	NA
P1	TACAGTGAGGGCACTA-1	TRUE	TACAGTGAGGGCACTA-1_contig_1	TRUE	547	IGK	IGKV1-5	None	IGKJ4	IGKC	TRUE	TRUE	CQLYNSFLLTF	TGTCAACTGTACAATTCTTTCTTACTCACTTTC	23336	31	clonotype73	clonotype73_consensus_2	NA
P6	ACTTACTTCGTAGGAG-1	TRUE	ACTTACTTCGTAGGAG-1_contig_2	TRUE	518	IGH	IGHV3-23	None	IGHJ4	IGHM	TRUE	TRUE	CIQASYWNDGAHW	TGTATACAGGCCTCCTACTGGAACGACGGGGCCCACTGG	2802	5	clonotype2	clonotype2_consensus_1	NA
P6	ACTTACTTCGTAGGAG-1	TRUE	ACTTACTTCGTAGGAG-1_contig_1	TRUE	544	IGK	IGKV1D-17	None	IGKJ1	IGKC	TRUE	TRUE	CLQHGSYPRTF	TGTCTACAGCATGGTAGTTATCCGCGGACGTTC	1556	3	clonotype2	clonotype2_consensus_2	NA
P8	CACACCTCACAACTGT-1	TRUE	CACACCTCACAACTGT-1_contig_1	TRUE	648	IGH	IGHV3-23	None	IGHJ4	IGHA2	TRUE	TRUE	CAKHGTYHHDSW	TGTGCGAAACATGGGACATACCACCATGACTCCTGG	16916	28	clonotype415	clonotype415_consensus_1	NA
P8	CACACCTCACAACTGT-1	TRUE	CACACCTCACAACTGT-1_contig_2	TRUE	566	IGK	IGKV4-1	None	IGKJ1	IGKC	TRUE	TRUE	CQQYSALPQTF	TGTCAGCAATATTCTGCCCTTCCTCAAACGTTC	44046	72	clonotype415	clonotype415_consensus_2	NA
P2	GACAGAGTCACCATAG-1	TRUE	GACAGAGTCACCATAG-1_contig_1	TRUE	632	IGH	IGHV4-59	None	IGHJ5	IGHG2	TRUE	TRUE	CARNRVAAVHPFDPW	TGTGCGAGGAATCGTGTAGCAGCAGTCCACCCGTTCGACCCCTGG	3814	5	clonotype329	clonotype329_consensus_2	NA
P2	GACAGAGTCACCATAG-1	TRUE	GACAGAGTCACCATAG-1_contig_2	TRUE	645	IGL	IGLV2-14	None	IGLJ3	IGLC2	TRUE	TRUE	CTSYTSSDTWVF	TGCACCTCATATACAAGCAGCGACACTTGGGTGTTC	35680	45	clonotype329	clonotype329_consensus_1	NA
P3	TATCTCATCCGAGCCA-1	TRUE	TATCTCATCCGAGCCA-1_contig_1	TRUE	575	IGH	IGHV3-73	None	IGHJ4	IGHM	TRUE	TRUE	CIRDGERRLGSRSHW	TGTATTCGAGATGGGGAGCGTAGGTTGGGTTCGAGGTCCCACTGG	7438	22	clonotype1317	clonotype1317_consensus_2	NA
P3	TATCTCATCCGAGCCA-1	TRUE	TATCTCATCCGAGCCA-1_contig_2	TRUE	575	IGH	IGHV3-73	None	IGHJ4	IGHM	TRUE	TRUE	CIRDGERRLGSRSHW	TGTATTCGAGATGGGGAGCGTAGGTTGGGTTCGAGGTCCCACTGG	28	1	clonotype1317	clonotype1317_consensus_2	NA
P3	TATCTCATCCGAGCCA-1	TRUE	TATCTCATCCGAGCCA-1_contig_3	TRUE	563	IGK	IGKV2-28	None	IGKJ1	IGKC	TRUE	TRUE	CMQALQAPRAF	TGCATGCAAGCTCTACAAGCTCCTCGGGCGTTC	9636	30	clonotype1317	clonotype1317_consensus_1	NA
P7	TCTGAGACAGAAGCAC-1	TRUE	TCTGAGACAGAAGCAC-1_contig_2	TRUE	548	IGH	IGHV1-18	None	IGHJ4	IGHM	TRUE	TRUE	CARTRGSDWHFFDYW	TGTGCCAGAACTCGTGGCAGCGACTGGCATTTCTTTGACTACTGG	4840	6	clonotype34	clonotype34_consensus_1	NA
P7	TCTGAGACAGAAGCAC-1	TRUE	TCTGAGACAGAAGCAC-1_contig_1	TRUE	557	IGK	IGKV3-20	None	IGKJ1	IGKC	TRUE	TRUE	CQQYGSSPWTF	TGTCAGCAGTATGGTAGCTCACCGTGGACGTTC	2682	4	clonotype34	clonotype34_consensus_2	NA
P1	GATCGATGTCAGAAGC-1	TRUE	GATCGATGTCAGAAGC-1_contig_1	TRUE	651	IGH	IGHV3-48	None	IGHJ4	IGHA1	TRUE	TRUE	CARDFGYDSFDYW	TGTGCGAGAGATTTTGGCTACGACTCTTTTGACTATTGG	8338	9	clonotype930	clonotype930_consensus_4	NA
P1	GATCGATGTCAGAAGC-1	TRUE	GATCGATGTCAGAAGC-1_contig_2	TRUE	535	IGH	IGHV4-59	None	IGHJ6	IGHM	TRUE	TRUE	CARGSGSYYNNAYYGMDVW	TGTGCGAGAGGTTCGGGGAGTTATTATAACAACGCCTACTACGGTATGGACGTCTGG	12262	14	clonotype930	clonotype930_consensus_3	NA
P1	GATCGATGTCAGAAGC-1	TRUE	GATCGATGTCAGAAGC-1_contig_3	TRUE	635	IGL	IGLV1-51	None	IGLJ2	IGLC2	TRUE	TRUE	CATRDASLNVVVF	TGCGCAACACGGGATGCCAGTCTGAATGTTGTGGTGTTC	12724	24	clonotype930	clonotype930_consensus_1	NA
P11	AGATCTGGTTGGTGGA-1	FALSE	AGATCTGGTTGGTGGA-1_contig_3	FALSE	685	IGH	IGHV3-23	None	IGHJ5	IGHG2	TRUE	TRUE	CARLVGPSMARCWFDPW	TGTGCGAGGTTAGTCGGGCCATCTATGGCTCGCTGCTGGTTCGACCCCTGG	666	1	None	None	NA
P11	AGATCTGGTTGGTGGA-1	FALSE	AGATCTGGTTGGTGGA-1_contig_4	FALSE	639	IGH	IGHV4-39	None	IGHJ5	IGHG2	TRUE	TRUE	CARHYDHSRFDPW	TGTGCGAGACATTATGACCATTCCCGGTTCGACCCCTGG	460	1	None	None	NA
P11	AGATCTGGTTGGTGGA-1	FALSE	AGATCTGGTTGGTGGA-1_contig_2	FALSE	554	IGK	IGKV3-20	None	IGKJ5	IGKC	TRUE	TRUE	CQQYGTSPFTF	TGTCAGCAGTATGGTACCTCACCTTTCACCTTC	558	1	None	None	NA
P11	AGATCTGGTTGGTGGA-1	FALSE	AGATCTGGTTGGTGGA-1_contig_1	FALSE	643	IGL	IGLV8-61	None	IGLJ1	IGLC1	TRUE	TRUE	CVLYMGSGISVF	TGTGTGCTGTATATGGGTAGTGGCATTTCAGTCTTC	122	1	None	None	NA
P2	GGGAGATCAACTTGAC-1	TRUE	GGGAGATCAACTTGAC-1_contig_1	TRUE	677	IGH	IGHV3-72	None	IGHJ4	IGHG2	TRUE	TRUE	CVRDKNGLGDYW	TGTGTTAGAGATAAAAATGGGCTGGGGGACTACTGG	1626	3	clonotype3	clonotype3_consensus_1	NA
P2	GGGAGATCAACTTGAC-1	TRUE	GGGAGATCAACTTGAC-1_contig_2	TRUE	603	IGK	IGKV2-30	None	IGKJ1	IGKC	TRUE	TRUE	CMQNAHWPGAF	TGCATGCAAAATGCACACTGGCCGGGGGCGTTC	1486	2	clonotype3	clonotype3_consensus_2	NA
P2	CAGAGAGCAGGCAGTA-1	TRUE	CAGAGAGCAGGCAGTA-1_contig_1	TRUE	660	IGH	IGHV3-30	IGHD3-9	IGHJ4	IGHA1	TRUE	TRUE	CTKDRETYDDILTGYDCW	TGTACGAAAGACCGAGAGACCTATGACGATATTTTGACTGGCTATGACTGCTGG	136	2	clonotype175	clonotype175_consensus_1	NA
P2	CAGAGAGCAGGCAGTA-1	TRUE	CAGAGAGCAGGCAGTA-1_contig_2	TRUE	551	IGK	IGKV1-5	None	IGKJ4	IGKC	TRUE	TRUE	CQQFHSYSLTF	TGCCAACAATTTCATAGTTATTCTCTCACTTTC	3624	3	clonotype175	clonotype175_consensus_2	NA
P8	AACCATGCAATCGGTT-1	TRUE	AACCATGCAATCGGTT-1_contig_1	TRUE	577	IGH	IGHV3-21	None	IGHJ5	IGHM	TRUE	TRUE	CATGYSSSRLINNWFDLW	TGTGCGACGGGGTATAGCAGCAGCCGGTTAATAAATAACTGGTTCGACCTCTGG	17348	30	clonotype96	clonotype96_consensus_2	NA
P8	AACCATGCAATCGGTT-1	TRUE	AACCATGCAATCGGTT-1_contig_2	TRUE	554	IGK	IGKV3-15	None	IGKJ4	IGKC	TRUE	TRUE	CQQYNSWPLTF	TGTCAGCAGTATAATAGCTGGCCCCTCACTTTC	39928	71	clonotype96	clonotype96_consensus_1	NA
P1	ACCAGTACACTCTGTC-1	TRUE	ACCAGTACACTCTGTC-1_contig_1	TRUE	619	IGH	IGHV4-4	None	IGHJ4	IGHA2	TRUE	TRUE	CASATFRGYTLPSFDYW	TGTGCGAGTGCCACTTTTCGAGGCTATACCCTCCCCTCCTTTGACTACTGG	10566	14	clonotype182	clonotype182_consensus_1	NA
P1	ACCAGTACACTCTGTC-1	TRUE	ACCAGTACACTCTGTC-1_contig_2	TRUE	653	IGL	IGLV1-40	None	IGLJ3	IGLC2	TRUE	TRUE	CQSYDSRLSGSVF	TGCCAGTCTTATGACAGCAGGCTGAGTGGTTCGGTGTTC	8078	18	clonotype182	clonotype182_consensus_2	NA
P8	ATGGGAGAGACAGACC-1	TRUE	ATGGGAGAGACAGACC-1_contig_2	TRUE	610	IGH	IGHV4-59	None	IGHJ5	IGHA1	TRUE	TRUE	CARDDAFKSSWFDPW	TGTGCGAGAGACGATGCGTTTAAGAGTTCCTGGTTCGACCCCTGG	4760	7	clonotype28	clonotype28_consensus_2	NA
P8	ATGGGAGAGACAGACC-1	TRUE	ATGGGAGAGACAGACC-1_contig_1	TRUE	555	IGK	IGKV1D-39	None	IGKJ2	IGKC	TRUE	TRUE	CQQSYSIPQTF	TGTCAACAGAGTTACAGTATCCCTCAGACTTTT	7964	15	clonotype28	clonotype28_consensus_1	NA
P7	ACATGGTTCCTTAATC-1	TRUE	ACATGGTTCCTTAATC-1_contig_1	TRUE	541	IGH	IGHV6-1	None	IGHJ4	IGHM	TRUE	TRUE	CARDQAGIDYW	TGTGCAAGAGATCAGGCTGGAATTGACTACTGG	23754	45	clonotype133	clonotype133_consensus_2	NA
P7	ACATGGTTCCTTAATC-1	TRUE	ACATGGTTCCTTAATC-1_contig_2	TRUE	550	IGK	IGKV1-39	None	IGKJ2	IGKC	TRUE	TRUE	CQQFYRLPYTF	TGTCAACAGTTTTACAGACTCCCTTACACTTTT	34564	69	clonotype133	clonotype133_consensus_1	NA
P3	CGTCCATGTTTGGCGC-1	TRUE	CGTCCATGTTTGGCGC-1_contig_2	TRUE	565	IGH	IGHV3-33	None	IGHJ4	IGHM	TRUE	TRUE	CAKEVRGWLQFYLDYW	TGTGCGAAAGAGGTCCGGGGGTGGCTACAATTCTATCTTGACTACTGG	1294	4	clonotype763	clonotype763_consensus_1	NA
P3	CGTCCATGTTTGGCGC-1	TRUE	CGTCCATGTTTGGCGC-1_contig_1	TRUE	550	IGK	IGKV1-33	None	IGKJ3	IGKC	TRUE	TRUE	CQQYDNLPPKVTF	TGTCAACAGTATGATAATCTCCCTCCGAAGGTCACTTTC	342	1	clonotype763	clonotype763_consensus_2	NA
P7	CCAGCGATCTAGAGTC-1	TRUE	CCAGCGATCTAGAGTC-1_contig_2	TRUE	649	IGH	IGHV3-15	None	IGHJ4	IGHA2	TRUE	TRUE	CTREPHFDFW	TGTACCAGGGAGCCCCACTTTGACTTCTGG	5690	11	clonotype378	clonotype378_consensus_2	NA
P7	CCAGCGATCTAGAGTC-1	TRUE	CCAGCGATCTAGAGTC-1_contig_1	TRUE	568	IGK	IGKV2-28	None	IGKJ2	IGKC	TRUE	TRUE	CMQAVEAPYTF	TGCATGCAAGCTGTAGAAGCTCCGTACACTTTT	70420	118	clonotype378	clonotype378_consensus_1	NA
P1	CTACATTCAAGCGCTC-1	TRUE	CTACATTCAAGCGCTC-1_contig_2	TRUE	682	IGH	IGHV3-48	None	IGHJ4	IGHG1	TRUE	TRUE	CASGRDGYSWGTFDYW	TGTGCGAGTGGTAGAGATGGGTATAGTTGGGGGACCTTTGACTACTGG	4340	9	clonotype747	clonotype747_consensus_2	NA
P1	CTACATTCAAGCGCTC-1	TRUE	CTACATTCAAGCGCTC-1_contig_1	TRUE	550	IGK	IGKV1D-39	None	IGKJ4	IGKC	TRUE	TRUE	CQQCYSLPTF	TGTCAACAGTGTTACAGTCTGCCCACTTTC	25218	24	clonotype747	clonotype747_consensus_1	NA
P6	AGGGTGAAGCGAAGGG-1	TRUE	AGGGTGAAGCGAAGGG-1_contig_2	TRUE	581	IGH	IGHV3-48	None	IGHJ3	IGHD	TRUE	TRUE	CVRDRIYAFDIW	TGTGTGAGAGATCGAATATATGCTTTTGACATCTGG	422	2	clonotype122	clonotype122_consensus_3	NA
P6	AGGGTGAAGCGAAGGG-1	TRUE	AGGGTGAAGCGAAGGG-1_contig_3	TRUE	538	IGH	IGHV4-59	IGHD1-26	IGHJ4	IGHM	TRUE	TRUE	CARSPTPYSGSYYVYYFDYW	TGTGCGAGGTCGCCAACCCCGTATAGTGGGAGCTACTACGTCTACTACTTTGACTACTGG	1072	1	clonotype122	clonotype122_consensus_2	NA
P6	AGGGTGAAGCGAAGGG-1	TRUE	AGGGTGAAGCGAAGGG-1_contig_1	TRUE	544	IGK	IGKV1-5	None	IGKJ1	IGKC	TRUE	TRUE	CQQYNSYSSF	TGCCAGCAATATAATTCTTATTCCTCGTTC	1608	1	clonotype122	clonotype122_consensus_1	NA
P8	TAGACCATCTTGGGTA-1	TRUE	TAGACCATCTTGGGTA-1_contig_2	TRUE	679	IGH	IGHV3-23	None	IGHJ4	IGHG1	TRUE	TRUE	CAKGKFASSSGADYW	TGTGCGAAAGGAAAATTTGCCAGTTCGTCCGGGGCTGACTACTGG	3936	9	clonotype1188	clonotype1188_consensus_1	NA
P8	TAGACCATCTTGGGTA-1	TRUE	TAGACCATCTTGGGTA-1_contig_1	TRUE	550	IGK	IGKV1-39	None	IGKJ4	IGKC	TRUE	TRUE	CQQSHLIPLTF	TGTCAGCAGAGTCACTTAATTCCGCTCACTTTC	26074	44	clonotype1188	clonotype1188_consensus_2	NA
P2	TGCGCAGTCCTTCAAT-1	TRUE	TGCGCAGTCCTTCAAT-1_contig_2	TRUE	689	IGH	IGHV3-15	None	IGHJ4	IGHG2	TRUE	TRUE	CATYIGNYPRPLFDNW	TGTGCCACTTATATTGGCAACTACCCCCGGCCACTTTTTGACAACTGG	3380	5	clonotype529	clonotype529_consensus_1	NA
P2	TGCGCAGTCCTTCAAT-1	TRUE	TGCGCAGTCCTTCAAT-1_contig_1	TRUE	605	IGK	IGKV1D-13	None	IGKJ4	IGKC	TRUE	TRUE	CQQFSNYPLTF	TGTCAACAGTTTAGTAATTATCCTCTCACTTTC	33720	23	clonotype529	clonotype529_consensus_2	NA
P6	TACGGTACAATAGCAA-1	TRUE	TACGGTACAATAGCAA-1_contig_1	TRUE	557	IGH	IGHV1-18	None	IGHJ4	IGHM	TRUE	TRUE	CAREERGLEQLFSLGDNW	TGTGCGAGAGAGGAGCGTGGGTTGGAGCAGCTTTTTTCACTAGGTGACAACTGG	726	4	clonotype438	clonotype438_consensus_3	NA
P6	TACGGTACAATAGCAA-1	TRUE	TACGGTACAATAGCAA-1_contig_2	TRUE	627	IGL	IGLV4-69	None	IGLJ1	IGLC1	TRUE	TRUE	CQTWGTGISVF	TGTCAGACCTGGGGCACTGGCATTAGTGTCTTC	34924	40	clonotype438	clonotype438_consensus_1	NA
P7	TCAGGTAGTGAGTGAC-1	TRUE	TCAGGTAGTGAGTGAC-1_contig_1	TRUE	623	IGH	IGHV1-3	None	IGHJ5	IGHA2	TRUE	TRUE	CAKSGAAPPGNWFDLW	TGTGCGAAATCAGGAGCAGCACCCCCGGGGAACTGGTTCGACCTCTGG	2884	6	clonotype898	clonotype898_consensus_1	NA
P7	TCAGGTAGTGAGTGAC-1	TRUE	TCAGGTAGTGAGTGAC-1_contig_2	TRUE	641	IGL	IGLV2-11	None	IGLJ2	IGLC2	TRUE	TRUE	CSSLVVGYTVIF	TGTTCCTCACTTGTAGTCGGTTACACTGTGATATTC	18730	63	clonotype898	clonotype898_consensus_2	NA
P7	CCTCAGTTCTCCGGTT-1	TRUE	CCTCAGTTCTCCGGTT-1_contig_2	TRUE	574	IGH	IGHV3-23	None	IGHJ4	IGHM	TRUE	TRUE	CAKDMGCSGGSCPFDFW	TGTGCGAAAGATATGGGCTGCAGTGGCGGTAGCTGCCCATTTGACTTCTGG	16464	23	clonotype412	clonotype412_consensus_1	NA
P7	CCTCAGTTCTCCGGTT-1	TRUE	CCTCAGTTCTCCGGTT-1_contig_1	TRUE	624	IGL	IGLV3-1	None	IGLJ1	IGLC1	TRUE	TRUE	CQAWDSSTAVF	TGTCAGGCGTGGGACAGCAGCACTGCTGTCTTC	35512	79	clonotype412	clonotype412_consensus_2	NA
P5	ACTGAGTAGTGTACTC-1	TRUE	ACTGAGTAGTGTACTC-1_contig_1	TRUE	686	IGH	IGHV3-11	None	IGHJ1	IGHG1	TRUE	TRUE	CARDSRILRQAVTLDCW	TGTGCGAGAGACAGTCGGATTCTACGGCAGGCTGTTACTCTTGACTGTTGG	2832	87	clonotype199	clonotype199_consensus_1	NA
P5	ACTGAGTAGTGTACTC-1	TRUE	ACTGAGTAGTGTACTC-1_contig_2	TRUE	633	IGL	IGLV3-19	None	IGLJ2	IGLC2	TRUE	TRUE	CVSRDINDNHPLF	TGTGTCTCCCGGGACATCAATGATAACCATCCATTATTC	69884	4294	clonotype199	clonotype199_consensus_2	NA
P1	CTGATCCAGTGGGATC-1	TRUE	CTGATCCAGTGGGATC-1_contig_2	TRUE	590	IGH	IGHV3-72	None	IGHJ2	IGHM	TRUE	TRUE	CVRAKMYMAGEIIDRVFDSW	TGTGTTAGAGCGAAGATGTATATGGCTGGGGAAATTATTGATCGGGTTTTTGACTCTTGG	18994	22	clonotype817	clonotype817_consensus_2	NA
P1	CTGATCCAGTGGGATC-1	TRUE	CTGATCCAGTGGGATC-1_contig_1	TRUE	554	IGK	IGKV3-15	None	IGKJ1	IGKC	TRUE	TRUE	CHQYNGWPGTF	TGTCACCAGTATAATGGCTGGCCGGGAACGTTC	36624	35	clonotype817	clonotype817_consensus_1	NA
P1	CAGTCCTTCGTAGATC-1	TRUE	CAGTCCTTCGTAGATC-1_contig_1	TRUE	555	IGH	IGHV3-30	None	IGHJ6	IGHM	TRUE	TRUE	CAKDVTGTGRLSLGMDVW	TGTGCGAAAGATGTAACTGGAACTGGCCGTTTGTCGTTAGGTATGGACGTCTGG	1084	1	clonotype498	clonotype498_consensus_2	NA
P1	CAGTCCTTCGTAGATC-1	TRUE	CAGTCCTTCGTAGATC-1_contig_3	TRUE	525	IGH	IGHV3-48	None	IGHJ4	IGHM	TRUE	TRUE	CARDRGGTGWPLFDYW	TGTGCGAGAGATAGGGGCGGCACTGGCTGGCCACTCTTTGACTACTGG	1048	1	clonotype498	clonotype498_consensus_3	NA
P1	CAGTCCTTCGTAGATC-1	TRUE	CAGTCCTTCGTAGATC-1_contig_2	TRUE	547	IGK	IGKV1D-39	None	IGKJ4	IGKC	TRUE	TRUE	CQQSYSTLRGF	TGTCAACAGAGTTACAGTACCCTCCGGGGGTTC	2394	4	clonotype498	clonotype498_consensus_1	NA
P2	AGTGAGGAGTGAACAT-1	TRUE	AGTGAGGAGTGAACAT-1_contig_2	TRUE	549	IGH	IGHV1-3	None	IGHJ5	IGHM	TRUE	TRUE	CARDGAECSSASCYINCFDPW	TGTGCGAGAGATGGCGCAGAATGTAGTAGTGCCAGCTGCTATATCAACTGCTTCGACCCCTGG	18258	17	clonotype120	clonotype120_consensus_2	NA
P2	AGTGAGGAGTGAACAT-1	TRUE	AGTGAGGAGTGAACAT-1_contig_1	TRUE	563	IGK	IGKV4-1	None	IGKJ1	IGKC	TRUE	TRUE	CQQYYSNPTF	TGTCAGCAATATTATAGTAATCCGACCTTC	51420	44	clonotype120	clonotype120_consensus_1	NA
P7	CATCCACCATACAGCT-1	TRUE	CATCCACCATACAGCT-1_contig_1	TRUE	629	IGH	IGHV4-59	None	IGHJ6	IGHG1	TRUE	TRUE	CARHGLLADYLDVW	TGCGCGAGACACGGGTTGCTTGCGGACTACCTGGACGTCTGG	4074	24	clonotype1	clonotype1_consensus_1	NA
P7	CATCCACCATACAGCT-1	TRUE	CATCCACCATACAGCT-1_contig_2	TRUE	567	IGK	IGKV1D-13	None	IGKJ1	IGKC	TRUE	TRUE	CQQYFAVPWTF	TGTCAACAGTATTTTGCTGTCCCGTGGACGTTC	36938	88	clonotype1	clonotype1_consensus_2	NA
P2	TACGGTACACGTAAGG-1	TRUE	TACGGTACACGTAAGG-1_contig_1	TRUE	649	IGH	IGHV4-39	None	IGHJ4	IGHG1	TRUE	TRUE	CASPCSSTDCYLSSPRW	TGTGCGAGCCCCTGTAGTAGTACGGACTGCTATTTGTCAAGCCCCCGGTGG	3944	3	clonotype13	clonotype13_consensus_2	NA
P2	TACGGTACACGTAAGG-1	TRUE	TACGGTACACGTAAGG-1_contig_2	TRUE	636	IGL	IGLV3-25	None	IGLJ3	IGLC2	TRUE	TRUE	CQSADSSGTYWVF	TGTCAATCAGCAGACAGCAGCGGTACTTATTGGGTGTTC	9160	13	clonotype13	clonotype13_consensus_1	NA
P7	CATGACACAAGCTGAG-1	TRUE	CATGACACAAGCTGAG-1_contig_1	TRUE	563	IGH	IGHV3-15	None	IGHJ4	IGHM	TRUE	TRUE	CSTGGFYIDYW	TGTAGTACAGGGGGATTTTATATTGACTATTGG	8322	21	clonotype363	clonotype363_consensus_2	NA
P7	CATGACACAAGCTGAG-1	TRUE	CATGACACAAGCTGAG-1_contig_2	TRUE	555	IGK	IGKV1D-39	None	IGKJ3	IGKC	TRUE	TRUE	CQQSYSMPPTF	TGTCAACAGAGTTACAGTATGCCACCCACTTTC	41288	65	clonotype363	clonotype363_consensus_1	NA
P7	AAAGTAGTCAACACGT-1	TRUE	AAAGTAGTCAACACGT-1_contig_2	TRUE	702	IGH	IGHV3-15	None	IGHJ4	IGHA2	TRUE	TRUE	CTTGAVTAPNDYW	TGTACCACAGGGGCCGTAACAGCCCCCAATGACTACTGG	9032	13	clonotype77	clonotype77_consensus_1	NA
P7	AAAGTAGTCAACACGT-1	TRUE	AAAGTAGTCAACACGT-1_contig_1	TRUE	568	IGK	IGKV2-30	None	IGKJ1	IGKC	TRUE	TRUE	CMQGRHWPATF	TGCATGCAAGGTAGACACTGGCCTGCGACTTTC	23262	43	clonotype77	clonotype77_consensus_2	NA
P8	TCTCTAACAGGCTCAC-1	TRUE	TCTCTAACAGGCTCAC-1_contig_2	TRUE	643	IGH	IGHV1-18	None	IGHJ4	IGHA1	TRUE	TRUE	CARSPIPYINYVLFDYW	TGTGCGAGGTCACCTATACCCTACATAAACTACGTTCTATTTGACTACTGG	19668	32	clonotype1284	clonotype1284_consensus_1	NA
P8	TCTCTAACAGGCTCAC-1	TRUE	TCTCTAACAGGCTCAC-1_contig_1	TRUE	622	IGK	IGKV1/OR2-108	None	IGKJ4	IGKC	TRUE	TRUE	CLQDYTPPPPTF	TGTCTACAGGATTATACTCCCCCACCCCCCACTTTC	35898	65	clonotype1284	clonotype1284_consensus_2	NA
P5	GCGCCAACACGGCGTT-1	TRUE	GCGCCAACACGGCGTT-1_contig_2	TRUE	581	IGH	IGHV3-30	IGHD2-2	IGHJ3	IGHM	TRUE	TRUE	CAKDQESGCSGTSCYPSPW	TGTGCGAAAGATCAGGAGTCGGGATGTAGTGGTACCAGCTGCTATCCGTCGCCCTGG	1442	8	clonotype74	clonotype74_consensus_1	NA
P5	GCGCCAACACGGCGTT-1	TRUE	GCGCCAACACGGCGTT-1_contig_1	TRUE	551	IGK	IGKV1-5	None	IGKJ1	IGKC	TRUE	TRUE	CQQYNSYSLTF	TGCCAACAGTATAATAGTTATTCTCTGACGTTC	3566	15	clonotype74	clonotype74_consensus_2	NA
P5	AGGTCATCACTTAACG-1	TRUE	AGGTCATCACTTAACG-1_contig_1	TRUE	626	IGH	IGHV3-15	None	IGHJ4	IGHA2	TRUE	TRUE	CTTITPMDVHPDFW	TGCACCACAATTACTCCGATGGACGTCCATCCTGACTTCTGG	4408	21	clonotype229	clonotype229_consensus_1	NA
P5	AGGTCATCACTTAACG-1	TRUE	AGGTCATCACTTAACG-1_contig_2	TRUE	590	IGK	IGKV2-30	None	IGKJ2	IGKC	TRUE	TRUE	CMKGTPWPPYTF	TGCATGAAAGGTACGCCCTGGCCTCCGTACACTTTT	15796	68	clonotype229	clonotype229_consensus_2	NA
P11	CTGCCTACATATGCTG-1	TRUE	CTGCCTACATATGCTG-1_contig_1	TRUE	578	IGH	IGHV3-43	IGHD3-10	IGHJ4	IGHM	TRUE	TRUE	CAKKTSRSYGSGSYFDYW	TGTGCAAAAAAGACCTCACGATCTTATGGTTCGGGGAGTTATTTTGACTACTGG	7940	21	clonotype195	clonotype195_consensus_2	NA
P11	CTGCCTACATATGCTG-1	TRUE	CTGCCTACATATGCTG-1_contig_2	TRUE	618	IGK	IGKV3-15	None	IGKJ2	IGKC	TRUE	TRUE	CQQYNNWPPYTF	TGTCAGCAGTATAATAACTGGCCTCCGTACACTTTT	25676	48	clonotype195	clonotype195_consensus_1	NA
P3	CCTAAAGTCATTGCCC-1	TRUE	CCTAAAGTCATTGCCC-1_contig_1	TRUE	641	IGH	IGHV4-39	None	IGHJ4	IGHG2	TRUE	TRUE	CAGDEYSSTWYKYW	TGTGCGGGAGACGAATATAGTAGTACCTGGTATAAGTACTGG	584	3	clonotype632	clonotype632_consensus_1	NA
P3	CCTAAAGTCATTGCCC-1	TRUE	CCTAAAGTCATTGCCC-1_contig_2	TRUE	557	IGK	IGKV3-20	None	IGKJ3	IGKC	TRUE	TRUE	CQLHGNSLFTF	TGTCAGCTGCATGGTAATTCACTGTTCACTTTC	4946	15	clonotype632	clonotype632_consensus_2	NA
P11	CCTAGCTAGAAACGAG-1	TRUE	CCTAGCTAGAAACGAG-1_contig_2	TRUE	519	IGH	IGHV2-5	None	IGHJ4	IGHM	TRUE	TRUE	CAHRRPASGHNFFDNW	TGTGCACACAGACGACCAGCATCTGGTCACAATTTTTTTGACAACTGG	516	1	clonotype145	clonotype145_consensus_1	NA
P11	CCTAGCTAGAAACGAG-1	TRUE	CCTAGCTAGAAACGAG-1_contig_1	TRUE	582	IGK	IGKV4-1	None	IGKJ2	IGKC	TRUE	TRUE	CQQYFDTSYTF	TGTCAGCAATATTTTGATACTTCGTACACTTTT	1276	2	clonotype145	clonotype145_consensus_2	NA
P1	CGTAGGCTCGGAGGTA-1	TRUE	CGTAGGCTCGGAGGTA-1_contig_2	TRUE	569	IGH	IGHV1-18	IGHD3-16	IGHJ4	IGHM	TRUE	TRUE	CARDKRIRLGELSSPAIDYW	TGTGCGAGAGATAAACGCATACGTTTGGGGGAGTTATCGTCGCCCGCCATTGACTACTGG	6452	6	clonotype1	clonotype1_consensus_1	NA
P1	CGTAGGCTCGGAGGTA-1	TRUE	CGTAGGCTCGGAGGTA-1_contig_1	TRUE	566	IGK	IGKV4-1	None	IGKJ4	IGKC	TRUE	TRUE	CQQHYSNPLTF	TGTCAGCAACATTATAGTAATCCGCTCACTTTC	7002	9	clonotype1	clonotype1_consensus_2	NA
P11	TTCTCCTGTTCTCATT-1	TRUE	TTCTCCTGTTCTCATT-1_contig_2	TRUE	650	IGH	IGHV4-59	None	IGHJ4	IGHG2	TRUE	TRUE	CARARHRRFTVERRLFYFDQW	TGTGCGAGAGCCCGACATCGACGTTTTACTGTGGAGCGAAGACTTTTTTACTTTGACCAGTGG	4742	34	clonotype389	clonotype389_consensus_2	NA
P11	TTCTCCTGTTCTCATT-1	TRUE	TTCTCCTGTTCTCATT-1_contig_1	TRUE	562	IGK	IGKV1D-39	None	IGKJ4	IGKC	TRUE	TRUE	CQQTYSSLFLTF	TGTCAACAGACTTACAGTTCCCTCTTCCTCACTTTC	46980	233	clonotype389	clonotype389_consensus_1	NA
P8	TTTCCTCCATATGAGA-1	TRUE	TTTCCTCCATATGAGA-1_contig_2	TRUE	716	IGH	IGHV3-30	IGHD3-22	IGHJ6	IGHG3	TRUE	TRUE	CAKDDRNYYDSSAYWETIFYYYGMDVW	TGTGCGAAAGATGACCGTAATTACTATGATAGTAGTGCTTATTGGGAGACGATTTTCTACTACTACGGTATGGACGTCTGG	1380	3	clonotype1468	clonotype1468_consensus_2	NA
P8	TTTCCTCCATATGAGA-1	TRUE	TTTCCTCCATATGAGA-1_contig_1	TRUE	628	IGL	IGLV3-27	None	IGLJ3	IGLC3	TRUE	TRUE	CYSAADNNLGVF	TGTTACTCTGCGGCTGACAACAATCTAGGGGTGTTC	11690	44	clonotype1468	clonotype1468_consensus_1	NA
P1	AGAGCGAAGCACCGCT-1	TRUE	AGAGCGAAGCACCGCT-1_contig_2	TRUE	667	IGH	IGHV3-15	None	IGHJ5	IGHA1	TRUE	TRUE	CTTSTDCSAEWCSDPW	TGTACCACTTCGACCGATTGTAGTGCTGAGTGGTGCTCCGACCCCTGG	5908	7	clonotype259	clonotype259_consensus_2	NA
P1	AGAGCGAAGCACCGCT-1	TRUE	AGAGCGAAGCACCGCT-1_contig_1	TRUE	630	IGL	IGLV7-46	None	IGLJ3	IGLC2	TRUE	TRUE	CLLSSSGVRVF	TGCTTGCTCTCCTCTAGTGGTGTTCGGGTGTTC	20880	36	clonotype259	clonotype259_consensus_1	NA
P3	CGGACACGTCCATCCT-1	TRUE	CGGACACGTCCATCCT-1_contig_2	TRUE	663	IGH	IGHV3-23	None	IGHJ4	IGHA1	TRUE	TRUE	CAKEDGSGTSPINFDNW	TGTGCGAAAGAGGATGGTTCGGGGACTTCTCCGATCAACTTTGACAACTGG	22756	950	clonotype723	clonotype723_consensus_2	NA
P3	CGGACACGTCCATCCT-1	TRUE	CGGACACGTCCATCCT-1_contig_1	TRUE	551	IGK	IGKV1-5	None	IGKJ5	IGKC	TRUE	TRUE	CQQYHKYPITF	TGCCAACAGTATCATAAATATCCGATCACCTTC	55496	2763	clonotype723	clonotype723_consensus_1	NA
P1	CCCAGTTCATCGTCGG-1	TRUE	CCCAGTTCATCGTCGG-1_contig_2	TRUE	678	IGH	IGHV3-21	None	IGHJ4	IGHA2	TRUE	TRUE	CARAGAAISMIEVTTLLGGDYW	TGTGCGAGAGCGGGAGCGGCAATTTCTATGATAGAAGTGACTACGCTCCTGGGGGGTGACTACTGG	20582	23	clonotype564	clonotype564_consensus_2	NA
P1	CCCAGTTCATCGTCGG-1	TRUE	CCCAGTTCATCGTCGG-1_contig_1	TRUE	599	IGK	IGKV2-28	None	IGKJ4	IGKC	TRUE	TRUE	CLQALQIPTF	TGCCTGCAAGCTCTACAAATTCCCACTTTC	44154	52	clonotype564	clonotype564_consensus_1	NA
P1	TTTGCGCAGGCTAGCA-1	TRUE	TTTGCGCAGGCTAGCA-1_contig_2	TRUE	670	IGH	IGHV3-23	None	IGHJ4	IGHG1	TRUE	TRUE	CAKGQLSWEFDYW	TGTGCGAAAGGCCAGCTTAGTTGGGAGTTTGACTACTGG	7266	15	clonotype1537	clonotype1537_consensus_1	NA
P1	TTTGCGCAGGCTAGCA-1	TRUE	TTTGCGCAGGCTAGCA-1_contig_1	TRUE	565	IGK	IGKV3-11	None	IGKJ3	IGKC	TRUE	TRUE	CQQRTIWPVAF	TGTCAGCAGCGTACCATCTGGCCTGTGGCTTTC	61404	52	clonotype1537	clonotype1537_consensus_2	NA
P7	CGCGTTTGTCCAGTTA-1	TRUE	CGCGTTTGTCCAGTTA-1_contig_2	TRUE	565	IGH	IGHV4-34	IGHD3-3	IGHJ6	IGHM	TRUE	TRUE	CARGELDHDVWSGYSHSYYYMDVW	TGTGCGAGAGGCGAGCTGGATCACGATGTTTGGAGTGGTTATAGCCACTCCTATTACTACATGGACGTCTGG	11832	22	clonotype449	clonotype449_consensus_1	NA
P7	CGCGTTTGTCCAGTTA-1	TRUE	CGCGTTTGTCCAGTTA-1_contig_1	TRUE	551	IGK	IGKV1-5	None	IGKJ1	IGKC	TRUE	TRUE	CQQYQSYSRTF	TGCCAACAATATCAAAGTTATTCTCGGACGTTC	46434	81	clonotype449	clonotype449_consensus_2	NA
P11	GAACGGAGTGCGCTTG-1	FALSE	GAACGGAGTGCGCTTG-1_contig_1	FALSE	537	IGH	IGHV4-39	None	IGHJ2	IGHM	TRUE	TRUE	CARHMMGPTKFRWYLDLW	TGTGCGAGACATATGATGGGACCTACTAAATTCCGCTGGTACCTCGATCTCTGG	294	1	None	None	NA
P11	GAACGGAGTGCGCTTG-1	FALSE	GAACGGAGTGCGCTTG-1_contig_2	FALSE	584	IGK	IGKV1-6	None	IGKJ1	IGKC	TRUE	TRUE	CLQDYNYPRTF	TGTCTGCAAGATTACAATTACCCTCGGACGTTC	638	1	None	None	NA
P2	GTCATTTCAATGTTGC-1	TRUE	GTCATTTCAATGTTGC-1_contig_2	TRUE	632	IGH	IGHV2-5	None	IGHJ4	IGHG1	TRUE	TRUE	CAHSPHDPYSSSWYYYW	TGTGCACACAGTCCCCACGACCCGTATAGCAGTAGTTGGTACTACTACTGG	9892	19	clonotype413	clonotype413_consensus_1	NA
P2	GTCATTTCAATGTTGC-1	TRUE	GTCATTTCAATGTTGC-1_contig_1	TRUE	563	IGK	IGKV2-28	None	IGKJ2	IGKC	TRUE	TRUE	CMQSRQTPHTF	TGCATGCAAAGTCGACAAACTCCTCACACTTTT	48590	34	clonotype413	clonotype413_consensus_2	NA
P2	AAGTCTGTCGTACGGC-1	TRUE	AAGTCTGTCGTACGGC-1_contig_2	TRUE	657	IGH	IGHV3-33	None	IGHJ6	IGHA1	TRUE	TRUE	CARDLKSLRLGVYYAMDVW	TGTGCGAGAGACCTTAAGTCCCTACGATTGGGGGTGTACTACGCTATGGACGTCTGG	5356	4	clonotype6	clonotype6_consensus_1	NA
P2	AAGTCTGTCGTACGGC-1	TRUE	AAGTCTGTCGTACGGC-1_contig_1	TRUE	553	IGK	IGKV1D-39	None	IGKJ3	IGKC	TRUE	TRUE	CQQSYSTPFTF	TGTCAACAGAGTTACAGTACCCCATTCACTTTC	28714	22	clonotype6	clonotype6_consensus_2	NA
P6	TCATTTGCAGGGAGAG-1	TRUE	TCATTTGCAGGGAGAG-1_contig_1	TRUE	671	IGH	IGHV3-74	None	IGHJ4	IGHG2	TRUE	TRUE	CARESPTRGSYFFEYW	TGTGCAAGAGAGTCGCCGACTAGGGGGAGCTACTTCTTTGAGTACTGG	5092	4	clonotype465	clonotype465_consensus_1	NA
P6	TCATTTGCAGGGAGAG-1	TRUE	TCATTTGCAGGGAGAG-1_contig_2	TRUE	640	IGL	IGLV2-23	None	IGLJ2	IGLC3	TRUE	TRUE	CCSYGGSSSYVVF	TGCTGCTCATATGGAGGTAGTAGTAGTTATGTGGTTTTC	44934	70	clonotype465	clonotype465_consensus_2	NA
P10	TGCTACCTCAAACAAG-1	TRUE	TGCTACCTCAAACAAG-1_contig_2	TRUE	580	IGH	IGHV3-23	None	IGHJ4	IGHM	TRUE	TRUE	CAKRSIVIKGANPGFFDYW	TGTGCGAAAAGGTCCATAGTCATAAAGGGAGCTAACCCCGGCTTCTTTGACTACTGG	4372	10	clonotype20	clonotype20_consensus_2	NA
P10	TGCTACCTCAAACAAG-1	TRUE	TGCTACCTCAAACAAG-1_contig_1	TRUE	557	IGK	IGKV3-15	None	IGKJ4	IGKC	TRUE	TRUE	CQQYGIWPALTF	TGTCAGCAATATGGTATCTGGCCAGCGCTCACTTTC	15586	34	clonotype20	clonotype20_consensus_1	NA
P7	GTTCATTGTAAACACA-1	TRUE	GTTCATTGTAAACACA-1_contig_2	TRUE	669	IGH	IGHV3-23	IGHD3-9	IGHJ6	IGHG1	TRUE	TRUE	CAKEGLRFFDWLSVDAPYGMDVW	TGTGCGAAAGAGGGATTACGATTTTTTGACTGGTTATCCGTTGATGCCCCATACGGTATGGACGTCTGG	1746	5	clonotype832	clonotype832_consensus_1	NA
P7	GTTCATTGTAAACACA-1	TRUE	GTTCATTGTAAACACA-1_contig_1	TRUE	634	IGL	IGLV3-25	None	IGLJ3	IGLC2	TRUE	TRUE	CQSADSSGAYPLWVF	TGTCAATCAGCAGACAGCAGTGGTGCTTATCCCCTTTGGGTGTTC	13060	38	clonotype832	clonotype832_consensus_2	NA
P11	TAGCCGGAGCTAGTTC-1	TRUE	TAGCCGGAGCTAGTTC-1_contig_1	TRUE	646	IGH	IGHV4-4	None	IGHJ4	IGHG3	TRUE	TRUE	CAREAYCNEVSCWTFDSW	TGTGCGAGAGAGGCATATTGTAATGAAGTCAGTTGTTGGACCTTTGACTCCTGG	9404	649	clonotype324	clonotype324_consensus_1	NA
P11	TAGCCGGAGCTAGTTC-1	TRUE	TAGCCGGAGCTAGTTC-1_contig_2	TRUE	565	IGK	IGKV3-11	None	IGKJ5	IGKC	TRUE	TRUE	CQQRSVWPPTF	TGTCAGCAACGTAGTGTCTGGCCCCCCACCTTC	68260	4355	clonotype324	clonotype324_consensus_2	NA
P1	AACTCTTGTGCTCTTC-1	TRUE	AACTCTTGTGCTCTTC-1_contig_1	TRUE	688	IGH	IGHV3-23	None	IGHJ4	IGHG1	TRUE	TRUE	CAKSDVVGVVSVTPFDYW	TGTGCGAAATCGGATGTTGTGGGGGTGGTGTCTGTCACGCCCTTTGATTACTGG	2326	4	clonotype115	clonotype115_consensus_2	NA
P1	AACTCTTGTGCTCTTC-1	TRUE	AACTCTTGTGCTCTTC-1_contig_2	TRUE	653	IGL	IGLV1-40	None	IGLJ2	IGLC2	TRUE	TRUE	CQSYDTSLRAEVF	TGCCAGTCCTATGACACCAGCCTGCGTGCTGAGGTGTTC	22584	44	clonotype115	clonotype115_consensus_1	NA
P2	GTCAAGTCAACAACCT-1	TRUE	GTCAAGTCAACAACCT-1_contig_1	TRUE	568	IGH	IGHV3-23	None	IGHJ4	IGHM	TRUE	TRUE	CAKVGSGWSEYLDYW	TGTGCGAAAGTGGGCAGTGGCTGGTCCGAGTATCTTGACTACTGG	13910	9	clonotype7	clonotype7_consensus_1	NA
P2	GTCAAGTCAACAACCT-1	TRUE	GTCAAGTCAACAACCT-1_contig_2	TRUE	641	IGL	IGLV2-11	None	IGLJ2	IGLC2	TRUE	TRUE	CCSYAGAYTLVF	TGCTGCTCATATGCAGGCGCCTACACTTTGGTATTC	19914	23	clonotype7	clonotype7_consensus_2	NA
P9	CATTCGCCATTGGCGC-1	TRUE	CATTCGCCATTGGCGC-1_contig_1	TRUE	551	IGH	IGHV4-34	None	IGHJ4	IGHM	TRUE	TRUE	CARGSRNDVDYMWEVQRNSPLDYW	TGTGCGAGAGGATCCCGCAATGACGTTGATTACATGTGGGAGGTTCAGCGTAATAGCCCCCTTGACTACTGG	35116	3217	clonotype174	clonotype174_consensus_2	NA
P9	CATTCGCCATTGGCGC-1	TRUE	CATTCGCCATTGGCGC-1_contig_2	TRUE	664	IGL	IGLV2-14	None	IGLJ2	IGLC2	TRUE	TRUE	CSSYTSSAALVVF	TGCAGCTCATATACAAGCAGCGCCGCTCTCGTGGTATTC	43222	6589	clonotype174	clonotype174_consensus_1	NA
P11	AGATCTGAGACACGAC-1	TRUE	AGATCTGAGACACGAC-1_contig_2	TRUE	685	IGH	IGHV3-21	None	IGHJ4	IGHG1	TRUE	TRUE	CARDLDYGDYGGGIDRW	TGTGCGAGAGACCTGGACTATGGTGACTACGGAGGGGGAATTGACCGCTGG	21582	2587	clonotype55	clonotype55_consensus_2	NA
P11	AGATCTGAGACACGAC-1	TRUE	AGATCTGAGACACGAC-1_contig_1	TRUE	568	IGK	IGKV3-11	None	IGKJ3	IGKC	TRUE	TRUE	CQQRSNWPQAFAF	TGTCAGCAGCGTAGCAACTGGCCCCAGGCATTCGCTTTC	55986	5137	clonotype55	clonotype55_consensus_1	NA
P11	TGCGTGGCAATACGCT-1	TRUE	TGCGTGGCAATACGCT-1_contig_2	TRUE	637	IGH	IGHV4-39	None	IGHJ5	IGHG2	TRUE	TRUE	CARHYDHSRFDPW	TGTGCGAGACATTATGACCATTCCCGGTTCGACCCCTGG	39418	127	clonotype3	clonotype3_consensus_2	NA
P11	TGCGTGGCAATACGCT-1	TRUE	TGCGTGGCAATACGCT-1_contig_1	TRUE	644	IGL	IGLV8-61	None	IGLJ1	IGLC1	TRUE	TRUE	CVLYMGSGISVF	TGTGTGCTGTATATGGGTAGTGGCATTTCAGTCTTC	34046	156	clonotype3	clonotype3_consensus_1	NA
P1	ATCATGGCATGTTCCC-1	TRUE	ATCATGGCATGTTCCC-1_contig_2	TRUE	566	IGH	IGHV4-39	None	IGHJ1	IGHM	TRUE	TRUE	CARLEGWGYSSGCFQHW	TGTGCGAGACTGGAGGGGTGGGGTTACAGCAGTGGCTGCTTCCAGCACTGG	4096	3	clonotype11	clonotype11_consensus_3	NA
P1	ATCATGGCATGTTCCC-1	TRUE	ATCATGGCATGTTCCC-1_contig_1	TRUE	568	IGK	IGKV3-15	None	IGKJ4	IGKC	TRUE	TRUE	CQQYNNWPPSLTF	TGTCAGCAGTATAATAACTGGCCTCCTTCCCTCACTTTC	3922	5	clonotype11	clonotype11_consensus_1	NA
P1	ATCATGGCATGTTCCC-1	TRUE	ATCATGGCATGTTCCC-1_contig_3	TRUE	641	IGL	IGLV2-11	None	IGLJ3	IGLC2	TRUE	TRUE	CCLYAGRYFWVF	TGCTGCTTGTATGCAGGCAGATATTTTTGGGTGTTC	1878	4	clonotype11	clonotype11_consensus_2	NA
P3	GGGAGATCACGACTCG-1	TRUE	GGGAGATCACGACTCG-1_contig_1	TRUE	559	IGH	IGHV3-21	None	IGHJ6	IGHM	TRUE	TRUE	CTRDLNYNMDVW	TGTACGAGAGACCTTAACTACAACATGGACGTCTGG	1386	4	clonotype1118	clonotype1118_consensus_1	NA
P3	GGGAGATCACGACTCG-1	TRUE	GGGAGATCACGACTCG-1_contig_2	TRUE	630	IGL	IGLV7-43	None	IGLJ3	IGLC2	TRUE	TRUE	CLFYYAGVWVF	TGTCTGTTCTACTATGCTGGTGTTTGGGTGTTC	6220	27	clonotype1118	clonotype1118_consensus_2	NA
P3	TCCACACTCACATACG-1	TRUE	TCCACACTCACATACG-1_contig_2	TRUE	700	IGH	IGHV3-48	None	IGHJ2	IGHG2	TRUE	TRUE	CATYSVSDFSCRDCYYWYSDLW	TGTGCGACTTATTCTGTGTCCGATTTCAGTTGTCGTGACTGCTACTACTGGTACTCCGATCTCTGG	19604	887	clonotype1359	clonotype1359_consensus_1	NA
P3	TCCACACTCACATACG-1	TRUE	TCCACACTCACATACG-1_contig_1	TRUE	571	IGK	IGKV3-11	None	IGKJ4	IGKC	TRUE	TRUE	CQKRSNWPPKISF	TGTCAGAAGCGGAGCAACTGGCCTCCGAAGATCTCCTTC	58552	2150	clonotype1359	clonotype1359_consensus_2	NA
P8	AACCATGCACAAGTAA-1	TRUE	AACCATGCACAAGTAA-1_contig_1	TRUE	559	IGH	IGHV3-23	None	IGHJ4	IGHM	TRUE	TRUE	CARAGPYYLDSW	TGTGCAAGAGCCGGCCCCTACTACTTGGACTCCTGG	13994	29	clonotype97	clonotype97_consensus_1	NA
P8	AACCATGCACAAGTAA-1	TRUE	AACCATGCACAAGTAA-1_contig_2	TRUE	615	IGK	IGKV3-15	None	IGKJ1	IGKC	TRUE	TRUE	CQQYNNWPRTF	TGTCAACAGTATAATAACTGGCCTCGGACGTTC	39622	66	clonotype97	clonotype97_consensus_2	NA
P3	CGCGGTAAGACAGACC-1	TRUE	CGCGGTAAGACAGACC-1_contig_1	TRUE	549	IGH	IGHV3-73	None	IGHJ4	IGHM	TRUE	TRUE	CIRDGDRPKGSRSYW	TGTATTCGAGACGGGGATCGTCCGAAGGGTTCGAGGTCCTACTGG	1712	3	clonotype93	clonotype93_consensus_1	NA
P3	CGCGGTAAGACAGACC-1	TRUE	CGCGGTAAGACAGACC-1_contig_2	TRUE	563	IGK	IGKV2-28	None	IGKJ1	IGKC	TRUE	TRUE	CMQALQAPRAF	TGCATGCAAGCTCTACAAGCTCCTCGGGCGTTC	354	2	clonotype93	clonotype93_consensus_2	NA
P7	CATTCGCAGGCCCTTG-1	TRUE	CATTCGCAGGCCCTTG-1_contig_2	TRUE	660	IGH	IGHV3-23	None	IGHJ4	IGHA2	TRUE	TRUE	CAKTHPPDTSSLFDCW	TGCGCGAAAACGCACCCTCCCGATACCAGCAGCCTTTTTGACTGCTGG	14524	21	clonotype370	clonotype370_consensus_1	NA
P7	CATTCGCAGGCCCTTG-1	TRUE	CATTCGCAGGCCCTTG-1_contig_1	TRUE	577	IGK	IGKV3-11	None	IGKJ1	IGKC	TRUE	TRUE	CQQRDDWRWTF	TGTCAGCAGCGTGACGACTGGCGGTGGACGTTC	58858	81	clonotype370	clonotype370_consensus_2	NA
P5	TTTGCGCTCGAGAACG-1	TRUE	TTTGCGCTCGAGAACG-1_contig_2	TRUE	609	IGH	IGHV3-15	None	IGHJ4	IGHD	TRUE	TRUE	CTKVKGPPPNWAFDYW	TGTACCAAAGTCAAAGGTCCCCCCCCGAATTGGGCCTTTGACTACTGG	268	2	clonotype90	clonotype90_consensus_1	NA
P5	TTTGCGCTCGAGAACG-1	TRUE	TTTGCGCTCGAGAACG-1_contig_1	TRUE	550	IGK	IGKV1D-39	None	IGKJ4	IGKC	TRUE	TRUE	CLQSYRIPLTF	TGTCTACAGAGTTACCGTATTCCCCTCACTTTC	138	2	clonotype90	clonotype90_consensus_2	NA
P3	GTGAAGGGTTTAGGAA-1	TRUE	GTGAAGGGTTTAGGAA-1_contig_1	TRUE	655	IGH	IGHV4-34	None	IGHJ5	IGHG2	TRUE	TRUE	CARLGGMTTGYNWFDPW	TGTGCGAGACTGGGGGGGATGACTACAGGGTACAACTGGTTCGACCCCTGG	18162	541	clonotype107	clonotype107_consensus_1	NA
P3	GTGAAGGGTTTAGGAA-1	TRUE	GTGAAGGGTTTAGGAA-1_contig_2	TRUE	628	IGL	IGLV3-10	None	IGLJ3	IGLC2	TRUE	TRUE	CYSTDSSGNHRVF	TGTTACTCAACAGACAGCAGTGGTAATCATAGGGTGTTC	59138	3384	clonotype107	clonotype107_consensus_2	NA
P8	CGAATGTAGCAGGCTA-1	FALSE	CGAATGTAGCAGGCTA-1_contig_1	TRUE	652	IGH	IGHV4-39	None	IGHJ3	IGHG1	TRUE	TRUE	CARHVMQMAAGRHAFDMW	TGTGCGCGACATGTCATGCAAATGGCTGCTGGAAGACATGCTTTTGACATGTGG	476	2	None	None	NA
P8	CGAATGTAGCAGGCTA-1	FALSE	CGAATGTAGCAGGCTA-1_contig_2	TRUE	559	IGL	IGLV1-51	None	IGLJ2	IGLC2	TRUE	TRUE	CGTWDGTLSAVVF	TGCGGAACATGGGATGGCACCCTGAGTGCTGTGGTTTTC	340	1	None	None	NA
P9	CTCTAATCATTCTTAC-1	TRUE	CTCTAATCATTCTTAC-1_contig_2	TRUE	691	IGH	IGHV3-21	IGHD5-18	IGHJ4	IGHG1	TRUE	TRUE	CARVGKRGYSYGFSWFDYW	TGTGCGAGAGTGGGAAAACGTGGATACAGCTATGGTTTCTCGTGGTTTGACTACTGG	18910	870	clonotype56	clonotype56_consensus_2	NA
P9	CTCTAATCATTCTTAC-1	TRUE	CTCTAATCATTCTTAC-1_contig_1	TRUE	572	IGK	IGKV1D-13	None	IGKJ4	IGKC	TRUE	TRUE	CQQYYSTPLTF	TGTCAACAGTATTATAGTACCCCTCTCACTTTC	59544	2344	clonotype56	clonotype56_consensus_1	NA
P3	GATCTAGCATTGAGCT-1	TRUE	GATCTAGCATTGAGCT-1_contig_1	TRUE	577	IGH	IGHV3-23	None	IGHJ5	IGHM	TRUE	TRUE	CAKEGGQQLTQYNWFDRW	TGTGCGAAAGAGGGGGGGCAGCAGCTGACACAGTACAACTGGTTCGACCGCTGG	530	2	clonotype45	clonotype45_consensus_2	NA
P3	GATCTAGCATTGAGCT-1	TRUE	GATCTAGCATTGAGCT-1_contig_2	TRUE	627	IGL	IGLV4-69	None	IGLJ3	IGLC2	TRUE	TRUE	CQTWGTGIRVF	TGTCAGACCTGGGGCACTGGCATTCGGGTGTTC	888	4	clonotype45	clonotype45_consensus_1	NA
P3	CAGTAACGTAGAAAGG-1	FALSE	CAGTAACGTAGAAAGG-1_contig_1	FALSE	652	IGH	IGHV4-39	None	IGHJ3	IGHG1	TRUE	TRUE	CARHVMQMAAGRHAFDMW	TGTGCGCGACATGTCATGCAAATGGCTGCTGGAAGACATGCTTTTGACATGTGG	520	3	None	None	NA
P3	CAGTAACGTAGAAAGG-1	FALSE	CAGTAACGTAGAAAGG-1_contig_2	FALSE	566	IGH	IGHV3-11	None	IGHJ4	IGHM	TRUE	TRUE	CARRAVYSYAYEIW	TGTGCGAGACGGGCTGTATACAGTTATGCTTACGAAATTTGG	1228	1	None	None	NA
P3	CAGTAACGTAGAAAGG-1	FALSE	CAGTAACGTAGAAAGG-1_contig_4	FALSE	658	IGH	IGHV4-61	None	IGHJ3	IGHG1	TRUE	TRUE	CARHFYDSSEYFRPIGAFDIW	TGTGCGAGACATTTCTATGACAGTAGTGAATATTTTCGGCCGATTGGCGCTTTTGATATCTGG	1858	4	None	None	NA
P3	CAGTAACGTAGAAAGG-1	FALSE	CAGTAACGTAGAAAGG-1_contig_3	FALSE	556	IGK	IGKV1D-13	None	IGKJ2	IGKC	TRUE	TRUE	CQQYISIPHTF	TGTCAACAGTATATTAGTATCCCGCACACTTTT	2102	9	None	None	NA
P3	GGGTTGCAGTTGAGAT-1	TRUE	GGGTTGCAGTTGAGAT-1_contig_1	TRUE	640	IGH	IGHV4-39	None	IGHJ3	IGHA1	TRUE	TRUE	CARLDGTVTPIAFDIW	TGTGCGAGACTAGACGGGACAGTAACTCCTATTGCTTTTGATATCTGG	26336	1720	clonotype1136	clonotype1136_consensus_1	NA
P3	GGGTTGCAGTTGAGAT-1	TRUE	GGGTTGCAGTTGAGAT-1_contig_2	TRUE	653	IGL	IGLV1-40	None	IGLJ1	IGLC1	TRUE	TRUE	CQSYDSSLSGYVF	TGCCAGTCCTATGACAGCAGCCTGAGTGGTTATGTCTTC	48536	4357	clonotype1136	clonotype1136_consensus_2	NA
P5	AAGACCTCAGGCTCAC-1	TRUE	AAGACCTCAGGCTCAC-1_contig_1	TRUE	577	IGH	IGHV3-23	IGHD3-22	IGHJ4	IGHM	TRUE	TRUE	CAKDRNYDCSGYSEFDYW	TGTGCGAAAGATAGGAACTATGATTGTAGTGGTTATTCGGAATTTGACTACTGG	724	4	clonotype53	clonotype53_consensus_1	NA
P5	AAGACCTCAGGCTCAC-1	TRUE	AAGACCTCAGGCTCAC-1_contig_2	TRUE	635	IGL	IGLV1-51	None	IGLJ3	IGLC2	TRUE	TRUE	CATWDSSLSAWVF	TGCGCAACATGGGATAGCAGCCTGAGTGCTTGGGTGTTC	726	7	clonotype53	clonotype53_consensus_2	NA
P1	CCATTCGGTAGCGATG-1	FALSE	CCATTCGGTAGCGATG-1_contig_2	FALSE	578	IGH	IGHV3-30	None	IGHJ6	IGHM	TRUE	TRUE	CAKDVTGTGRLSLGMDVW	TGTGCGAAAGATGTAACTGGAACTGGCCGTTTGTCGTTAGGTATGGACGTCTGG	1256	4	None	None	NA
P1	CCATTCGGTAGCGATG-1	FALSE	CCATTCGGTAGCGATG-1_contig_1	FALSE	560	IGK	IGKV2D-29	None	IGKJ2	IGKC	TRUE	TRUE	CMQSIQLFTF	TGCATGCAAAGTATACAGCTTTTCACTTTT	252	2	None	None	NA
P7	GACGTGCAGGCCCTTG-1	TRUE	GACGTGCAGGCCCTTG-1_contig_1	TRUE	538	IGH	IGHV4-59	None	IGHJ5	IGHM	TRUE	TRUE	CARGHDFWQRGKWFDPW	TGTGCGAGGGGCCACGATTTTTGGCAGAGGGGGAAGTGGTTCGACCCCTGG	9418	18	clonotype616	clonotype616_consensus_1	NA
P7	GACGTGCAGGCCCTTG-1	TRUE	GACGTGCAGGCCCTTG-1_contig_2	TRUE	646	IGL	IGLV1-44	None	IGLJ2	IGLC2	TRUE	TRUE	CAAWDDSLNGVVF	TGTGCAGCATGGGATGACAGCCTGAATGGTGTGGTGTTC	11574	31	clonotype616	clonotype616_consensus_2	NA
P3	TGTGTTTAGCACCGCT-1	TRUE	TGTGTTTAGCACCGCT-1_contig_1	TRUE	682	IGH	IGHV3-23	None	IGHJ4	IGHG1	TRUE	TRUE	CAKDQGWWGYGKFDHW	TGTGCGAAAGATCAAGGTTGGTGGGGTTACGGAAAATTTGACCACTGG	29916	767	clonotype106	clonotype106_consensus_1	NA
P3	TGTGTTTAGCACCGCT-1	TRUE	TGTGTTTAGCACCGCT-1_contig_2	TRUE	640	IGL	IGLV2-8	None	IGLJ2	IGLC2	TRUE	TRUE	CSSYGHLNLVIF	TGCAGCTCATATGGACACCTCAACCTCGTGATATTC	39830	2243	clonotype106	clonotype106_consensus_2	NA
P8	AAATGCCTCCGGCACA-1	FALSE	AAATGCCTCCGGCACA-1_contig_1	FALSE	501	IGH	IGHV2-5	None	IGHJ4	IGHM	TRUE	TRUE	CAHSTATRLDYW	TGTGCACACAGTACCGCTACTCGTCTTGACTACTGG	546	1	None	None	NA
P8	AAATGCCTCCGGCACA-1	FALSE	AAATGCCTCCGGCACA-1_contig_3	FALSE	623	IGH	IGHV2-5	None	IGHJ6	IGHA1	TRUE	TRUE	CAHSVGRFPEYYLNYPGLDVW	TGTGCACACAGTGTGGGGCGATTTCCGGAGTATTACCTCAATTACCCTGGTTTAGACGTCTGG	580	1	None	None	NA
P8	AAATGCCTCCGGCACA-1	FALSE	AAATGCCTCCGGCACA-1_contig_2	FALSE	556	IGK	IGKV3-20	None	IGKJ3	IGKC	TRUE	TRUE	CQQYGSSPFTF	TGTCAGCAGTATGGTAGCTCACCATTCACTTTC	154	1	None	None	NA
P3	CTCATTACATAAAGGT-1	TRUE	CTCATTACATAAAGGT-1_contig_1	TRUE	577	IGH	IGHV3-23	None	IGHJ5	IGHM	TRUE	TRUE	CAKDRAGGSRIPDWFDSW	TGTGCGAAAGATCGAGCGGGTGGGAGCCGGATTCCGGACTGGTTCGACTCCTGG	9138	24	clonotype816	clonotype816_consensus_1	NA
P3	CTCATTACATAAAGGT-1	TRUE	CTCATTACATAAAGGT-1_contig_2	TRUE	553	IGK	IGKV1D-13	None	IGKJ4	IGKC	TRUE	TRUE	CQQYYSTPLTF	TGTCAACAGTATTATAGTACCCCTCTCACTTTC	14242	51	clonotype816	clonotype816_consensus_2	NA
P3	TACAGTGGTATAATGG-1	TRUE	TACAGTGGTATAATGG-1_contig_2	TRUE	534	IGH	IGHV1-3	None	IGHJ4	IGHM	TRUE	TRUE	CARDRSSGNYLGEDYW	TGTGCGAGAGATCGGAGTAGTGGGAACTACTTGGGGGAGGACTACTGG	6872	18	clonotype1265	clonotype1265_consensus_1	NA
P3	TACAGTGGTATAATGG-1	TRUE	TACAGTGGTATAATGG-1_contig_1	TRUE	566	IGK	IGKV4-1	None	IGKJ1	IGKC	TRUE	TRUE	CHQYYSSPPTF	TGTCACCAATATTATAGTTCTCCTCCGACGTTC	16402	52	clonotype1265	clonotype1265_consensus_2	NA
P9	CCTACCATCAGTTGAC-1	TRUE	CCTACCATCAGTTGAC-1_contig_2	TRUE	691	IGH	IGHV3-21	None	IGHJ2	IGHG1	TRUE	TRUE	CARNDGSSAAVYYWYFDFW	TGTGCGCGTAATGACGGATCATCAGCAGCTGTCTACTACTGGTACTTCGATTTCTGG	16390	1010	clonotype185	clonotype185_consensus_2	NA
P9	CCTACCATCAGTTGAC-1	TRUE	CCTACCATCAGTTGAC-1_contig_1	TRUE	621	IGK	IGKV3D-11	None	IGKJ2	IGKC	TRUE	TRUE	CQQRNNWPPRHTF	TGTCAGCAGCGTAACAACTGGCCTCCGAGACACACTTTT	61202	3280	clonotype185	clonotype185_consensus_1	NA
P7	TCATTTGGTCGCATAT-1	TRUE	TCATTTGGTCGCATAT-1_contig_2	TRUE	658	IGH	IGHV3-11	None	IGHJ1	IGHA2	TRUE	TRUE	CARDLTGTAQYFQYW	TGTGCGAGAGACCTAACTGGAACTGCCCAATACTTCCAATACTGG	4168	10	clonotype901	clonotype901_consensus_1	NA
P7	TCATTTGGTCGCATAT-1	TRUE	TCATTTGGTCGCATAT-1_contig_1	TRUE	565	IGK	IGKV3-20	None	IGKJ1	IGKC	TRUE	TRUE	CQQYATSPRTF	TGTCAGCAGTATGCTACTTCACCAAGGACGTTC	26112	45	clonotype901	clonotype901_consensus_2	NA
P7	GCGGGTTCACAGTCGC-1	TRUE	GCGGGTTCACAGTCGC-1_contig_1	TRUE	575	IGH	IGHV3-72	None	IGHJ4	IGHM	TRUE	TRUE	CARGGCSSPSCIDYW	TGTGCTAGGGGGGGGTGTAGTAGTCCCAGCTGCATTGACTACTGG	2878	5	clonotype3	clonotype3_consensus_1	NA
P7	GCGGGTTCACAGTCGC-1	TRUE	GCGGGTTCACAGTCGC-1_contig_2	TRUE	550	IGK	IGKV1-9	None	IGKJ4	IGKC	TRUE	TRUE	CQQLNNYPFTF	TGTCAACAGCTTAATAATTACCCGTTCACTTTC	2784	7	clonotype3	clonotype3_consensus_2	NA
P8	CGATGTAAGACATAAC-1	TRUE	CGATGTAAGACATAAC-1_contig_2	TRUE	671	IGH	IGHV3-30	None	IGHJ4	IGHA2	TRUE	TRUE	CVKDGYCTDSACFPNFFDLW	TGTGTGAAAGATGGATATTGTACTGATAGTGCCTGCTTTCCCAATTTCTTTGACCTCTGG	182	4	clonotype4	clonotype4_consensus_1	NA
P8	CGATGTAAGACATAAC-1	TRUE	CGATGTAAGACATAAC-1_contig_1	TRUE	638	IGL	IGLV2-11	None	IGLJ3	IGLC3	TRUE	TRUE	CCSYAGRYRFF	TGCTGCTCATATGCAGGCAGGTACAGATTTTTC	1402	4	clonotype4	clonotype4_consensus_2	NA
P1	CGATGTATCGCTTAGA-1	TRUE	CGATGTATCGCTTAGA-1_contig_2	TRUE	538	IGH	IGHV7-4-1	None	IGHJ3	IGHM	TRUE	TRUE	CATYSSSSSRGFNIW	TGTGCGACTTACTCTTCCAGTTCGTCCCGAGGTTTTAATATCTGG	34944	49	clonotype647	clonotype647_consensus_1	NA
P1	CGATGTATCGCTTAGA-1	TRUE	CGATGTATCGCTTAGA-1_contig_1	TRUE	557	IGK	IGKV3-20	None	IGKJ1	IGKC	TRUE	TRUE	CQQYGNSPWTF	TGTCAGCAATATGGTAACTCACCTTGGACGTTC	38756	64	clonotype647	clonotype647_consensus_2	NA
P4	GGCCGATTCTTGAGGT-1	TRUE	GGCCGATTCTTGAGGT-1_contig_2	TRUE	631	IGH	IGHV4-39	None	IGHJ4	IGHA2	TRUE	TRUE	CARHGHPLPFDYW	TGTGCGAGACATGGGCATCCTCTTCCTTTTGACTACTGG	33960	5096	clonotype382	clonotype382_consensus_1	NA
P4	GGCCGATTCTTGAGGT-1	TRUE	GGCCGATTCTTGAGGT-1_contig_1	TRUE	618	IGK	IGKV3-15	None	IGKJ2	IGKC	TRUE	TRUE	CHHYNNWPPETF	TGTCACCACTACAATAACTGGCCTCCGGAAACTTTT	44464	6096	clonotype382	clonotype382_consensus_2	NA
P3	GGGTCTGTCAAAGACA-1	TRUE	GGGTCTGTCAAAGACA-1_contig_2	TRUE	575	IGH	IGHV3-73	None	IGHJ5	IGHM	TRUE	TRUE	CLRDGGRLLGSPPSW	TGTCTTCGAGACGGGGGGCGTCTGTTGGGATCGCCGCCCTCCTGG	7558	15	clonotype105	clonotype105_consensus_2	NA
P3	GGGTCTGTCAAAGACA-1	TRUE	GGGTCTGTCAAAGACA-1_contig_1	TRUE	588	IGK	IGKV2-28	None	IGKJ1	IGKC	TRUE	TRUE	CMQALQTPRAF	TGCATGCAAGCTCTGCAGACTCCTCGGGCGTTC	9802	26	clonotype105	clonotype105_consensus_1	NA
P9	AGCGTATCATCGATGT-1	TRUE	AGCGTATCATCGATGT-1_contig_2	TRUE	660	IGH	IGHV4-39	None	IGHJ4	IGHA1	TRUE	TRUE	CARHSEIQLWLRGYYFDYW	TGTGCGAGACATTCCGAAATACAGCTATGGTTAAGAGGTTACTACTTTGACTATTGG	35282	2552	clonotype118	clonotype118_consensus_1	NA
P9	AGCGTATCATCGATGT-1	TRUE	AGCGTATCATCGATGT-1_contig_1	TRUE	634	IGL	IGLV2-23	None	IGLJ1	IGLC1	TRUE	TRUE	CCSFVSSTYVF	TGCTGCTCATTTGTAAGTAGTACTTATGTTTTC	43094	4157	clonotype118	clonotype118_consensus_2	NA
P7	CGACTTCCACCAGATT-1	TRUE	CGACTTCCACCAGATT-1_contig_2	TRUE	612	IGH	IGHV4-59	None	IGHJ1	IGHA1	TRUE	TRUE	CAGTDSNNHYWPHYW	TGTGCGGGGACTGACAGTAATAATCATTACTGGCCTCATTACTGG	61174	1066	clonotype426	clonotype426_consensus_2	NA
P7	CGACTTCCACCAGATT-1	TRUE	CGACTTCCACCAGATT-1_contig_1	TRUE	630	IGL	IGLV7-46	None	IGLJ3	IGLC2	TRUE	TRUE	CLLHYRGARVF	TGTTTACTCCACTACAGGGGTGCTCGGGTGTTC	16968	3263	clonotype426	clonotype426_consensus_1	NA
P6	CGACCTTAGCTATGCT-1	TRUE	CGACCTTAGCTATGCT-1_contig_2	TRUE	615	IGH	IGHV4-59	None	IGHJ1	IGHA1	TRUE	TRUE	CARDVERRDSYLFDSW	TGTGCGAGAGACGTGGAGCGTAGAGATTCCTACCTCTTTGATTCATGG	12946	637	clonotype232	clonotype232_consensus_1	NA
P6	CGACCTTAGCTATGCT-1	TRUE	CGACCTTAGCTATGCT-1_contig_1	TRUE	551	IGK	IGKV1-12	None	IGKJ5	IGKC	TRUE	TRUE	CHQTSSLPITF	TGTCACCAGACTAGCAGTCTGCCTATCACCTTC	64604	4395	clonotype232	clonotype232_consensus_2	NA
P5	GACCAATGTTATCCGA-1	TRUE	GACCAATGTTATCCGA-1_contig_2	TRUE	658	IGH	IGHV4-59	IGHD3-22	IGHJ4	IGHG2	TRUE	TRUE	CARGGAYYYDNSGYYYGGYFDYW	TGTGCGAGAGGGGGAGCGTATTACTATGATAATAGTGGTTATTACTACGGGGGCTACTTTGACTACTGG	4368	128	clonotype457	clonotype457_consensus_2	NA
P5	GACCAATGTTATCCGA-1	TRUE	GACCAATGTTATCCGA-1_contig_1	TRUE	663	IGL	IGLV2-14	None	IGLJ3	IGLC2	TRUE	TRUE	CSSYTSSNTLNWLF	TGCAGCTCATATACAAGCAGCAACACTCTAAATTGGCTGTTC	66784	4847	clonotype457	clonotype457_consensus_1	NA
P11	CTCGTCACATCAGTAC-1	TRUE	CTCGTCACATCAGTAC-1_contig_1	TRUE	532	IGH	IGHV4-59	None	IGHJ6	IGHM	TRUE	TRUE	CARDEMGAAGTDYGLDVW	TGCGCGAGAGATGAAATGGGAGCTGCCGGGACGGATTACGGTCTGGACGTCTGG	22716	542	clonotype185	clonotype185_consensus_2	NA
P11	CTCGTCACATCAGTAC-1	TRUE	CTCGTCACATCAGTAC-1_contig_2	TRUE	645	IGL	IGLV1-47	None	IGLJ3	IGLC2	TRUE	TRUE	CAGWDDSLNGWVF	TGTGCAGGATGGGATGACAGCCTGAATGGTTGGGTGTTC	51610	2429	clonotype185	clonotype185_consensus_1	NA
P2	GGGCACTCACAGCCCA-1	TRUE	GGGCACTCACAGCCCA-1_contig_2	TRUE	550	IGH	IGHV3-33	None	IGHJ4	IGHM	TRUE	TRUE	CARDPSYGAFDYW	TGTGCGAGAGATCCCTCGTACGGAGCCTTTGACTACTGG	19056	18	clonotype386	clonotype386_consensus_1	NA
P2	GGGCACTCACAGCCCA-1	TRUE	GGGCACTCACAGCCCA-1_contig_1	TRUE	551	IGK	IGKV1-8	None	IGKJ1	IGKC	TRUE	TRUE	CQQYYSYPQTF	TGTCAACAGTATTATAGTTACCCTCAGACGTTC	38172	26	clonotype386	clonotype386_consensus_2	NA
