# Supplementary material for: Single cell RNA and immune repertoire profiling of COVID-19 patients reveal novel neutralizing antibody
Source: Protein Cell. 2020 Nov 25;12(10):751–5. doi: 10.1007/s13238-020-00807-6 (PMC7686823; doi:10.1007/s13238-020-00807-6)
Supplement: 13238_2020_807_MOESM6_ESM — Table S5. The result of ELISA test of 100 antibody candidates [file 13238_2020_807_moesm6_esm.xlsx]

## Sheet: Table S5
Table S5. The result of ELISA test of 100 antibody candidates
First Batch
2nd		Goat Anti-Human IgG (H+L)/HRP-1:5000			2nd		Goat Anti-Human IgG (H+L)/HRP-1:5000
Coating		S1+S2(40589-V08B1)-0.01ug/ml	S1+S2(40589-V08B1)-5ug/ml		Coating		RBD(40592-V08B)-0.01ug/ml	RBD(40592-V08B)-1ug/ml
Sampling(1ug/ml)		OD450-B	OD450-B		Sampling(1ug/ml)		OD450-B	OD450-B
GD1-67	MB14AP4067	0.0025	0.043		GD1-67	MB14AP4067	0.002	0.0255
GD1-68	MB14AP4068	0.0085	2.9795		GD1-68	MB14AP4068	0.291	3.0025
GD1-69	MB14AP4069	0.0275	2.969		GD1-69	MB14AP4069	1.3995	2.9745
GD1-70	MB14AP4070	0.0095	0.0295		GD1-70	MB14AP4070	0.006	0.08
GD1-71	MB14AP4071	0.009	0.034		GD1-71	MB14AP4071	0.008	0.1955
GD1-73	MB14AP4073	0.0055	0.019		GD1-73	MB14AP4073	0.004	0.1405
GD1-74	MB14AP4074	0.007	0.021		GD1-74	MB14AP4074	0.0065	0.011
GD1-75	MB14AP4075	0.254	0.6565		GD1-75	MB14AP4075	0.208	2.041
GD1-76	MB14AP4076	0.009	0.098		GD1-76	MB14AP4076	0.007	0.06
GD1-77	MB14AP4077	0.013	0.063		GD1-77	MB14AP4077	0.0085	0.03
GD1-78	MB14AP4078	0.012	0.0175		GD1-78	MB14AP4078	0.0075	0.032
GD1-80	MB14AP4080	0.0295	0.039		GD1-80	MB14AP4080	0.009	0.078
GD1-81	MB14AP4081	0.0025	0.01		GD1-81	MB14AP4081	0.003	0.0175
GD1-82	MB14AP4082	0.0085	0.029		GD1-82	MB14AP4082	0.0085	0.029
GD1-83	MB14AP4083	0.008	0.0485		GD1-83	MB14AP4083	0.0055	0.0535
GD1-84	MB14AP4084	0.0135	0.2275		GD1-84	MB14AP4084	0.0095	0.2925
GD1-85	MB14AP4085	0.007	2.606		GD1-85	MB14AP4085	0.008	0.394
GD1-86	MB14AP4086	0.005	2.5645		GD1-86	MB14AP4086	0.004	0.0755
GD1-87	MB14AP4087	0.003	0.009		GD1-87	MB14AP4087	0.003	0.0125
GD1-88	MB14AP4088	0.009	0.022		GD1-88	MB14AP4088	0.011	0.014
GD1-89	MB14AP4089	0.0065	0.216		GD1-89	MB14AP4089	0.007	0.2165
Positive Control		0.177	3.1185		Positive Control		2.3085	3.14
Second Batch
2nd		Jackson：Goat Anti-Human IgG (H+L)/HRP-1:5000			2nd		Jackson：Goat Anti-Human IgG (H+L)/HRP-1:5000
Coating		S1+S2(40589-V08B1)-0.01ug/ml	S1+S2(40589-V08B1)-5ug/ml		Coating		RBD(40592-V08B)-0.01ug/ml	RBD(40592-V08B)-1ug/ml
Sampling(1ug/ml)		OD450-B	OD450-B		Sampling(1ug/ml)		OD450-B	OD450-B
GD1-42	MB14AP4042	0.003	0.011		GD1-42	MB14AP4042	0.005	0.017
GD1-43	MB14AP4043	0.0445	0.2585		GD1-43	MB14AP4043	0.0515	0.4225
GD1-44	MB14AP4044	0.027	0.184		GD1-44	MB14AP4044	0.023	0.1935
GD1-45	MB14AP4045	0.009	0.0125		GD1-45	MB14AP4045	0.0085	0.01
GD1-46	MB14AP4046	0.009	0.008		GD1-46	MB14AP4046	0.0075	0.009
GD1-47	MB14AP4047	0.0085	0.0205		GD1-47	MB14AP4047	0.009	0.0195
GD1-48	MB14AP4048	0.004	0.0855		GD1-48	MB14AP4048	0.002	0.1125
GD1-49	MB14AP4049	0.0155	0.052		GD1-49	MB14AP4049	0.01	0.0185
GD1-50	MB14AP4050	0.0075	0.01		GD1-50	MB14AP4050	0.004	0.009
GD1-51	MB14AP4051	0.0075	0.006		GD1-51	MB14AP4051	0.0065	0.0075
GD1-52	MB14AP4052	0.008	1.0845		GD1-52	MB14AP4052	0.006	0.0195
GD1-53	MB14AP4053	0.004	0.016		GD1-53	MB14AP4053	0.0045	0.01
GD1-54	MB14AP4054	0.0025	0.0035		GD1-54	MB14AP4054	0.0015	0.003
GD1-55	MB14AP4055	0.008	0.102		GD1-55	MB14AP4055	0.0075	0.007
GD1-56	MB14AP4056	0.0335	0.1415		GD1-56	MB14AP4056	0.0215	0.06
GD1-57	MB14AP4057	0.008	0.0095		GD1-57	MB14AP4057	0.006	0.0095
GD1-58	MB14AP4058	0.0085	0.006		GD1-58	MB14AP4058	0.006	0.008
GD1-59	MB14AP4059	0.0035	0.008		GD1-59	MB14AP4059	0.0035	0.0075
GD1-60	MB14AP4060	0.0055	0.0055		GD1-60	MB14AP4060	0.002	0.0045
GD1-62	MB14AP4062	0.011	0.0105		GD1-62	MB14AP4062	0.008	0.009
GD1-64	MB14AP4064	0.0085	0.0085		GD1-64	MB14AP4064	0.004	0.007
GD1-65	MB14AP4065	0.007	0.0065		GD1-65	MB14AP4065	0.006	0.008
GD1-1	MB14AP4001	0.009	0.074		GD1-1	MB14AP4001	0.006	0.032
GD1-2	MB14AP4002	0.007	0.1385		GD1-2	MB14AP4002	0.006	0.1635
GD1-3	MB14AP4003	0.0025	0.0045		GD1-3	MB14AP4003	0.002	0.003
GD1-4	MB14AP4004	0.008	0.0165		GD1-4	MB14AP4004	0.0075	0.017
GD1-5	MB14AP4005	0.0105	0.0585		GD1-5	MB14AP4005	0.007	0.0895
GD1-6	MB14AP4006	0.011	0.2185		GD1-6	MB14AP4006	0.0125	0.335
GD1-7	MB14AP4007	0.02	0.1255		GD1-7	MB14AP4007	0.0075	0.387
GD1-8	MB14AP4008	0.1	3.089		GD1-8	MB14AP4008	0.0095	0.325
GD1-9	MB14AP4009	0.1475	3.009		GD1-9	MB14AP4009	0.004	0.086
GD1-10	MB14AP4010	0.0085	2.423		GD1-10	MB14AP4010	0.007	0.03
GD1-11	MB14AP4011	0.0085	0.498		GD1-11	MB14AP4011	0.0095	0.7595
GD1-12	MB14AP4012	0.007	0.019		GD1-12	MB14AP4012	0.007	0.021
GD1-13	MB14AP4013	0.006	0.0285		GD1-13	MB14AP4013	0.006	0.0305
GD1-14	MB14AP4014	0.009	0.043		GD1-14	MB14AP4014	0.004	0.039
GD1-15	MB14AP4015	0.0015	0.003		GD1-15	MB14AP4015	0.001	0.0015
GD1-16	MB14AP4016	0.0065	0.279		GD1-16	MB14AP4016	0.0125	0.423
GD1-17	MB14AP4017	0.0045	0.005		GD1-17	MB14AP4017	0.0045	0.0065
GD1-18	MB14AP4018	0.0065	0.051		GD1-18	MB14AP4018	0.0065	0.1455
GD1-19	MB14AP4019	0.0055	0.0195		GD1-19	MB14AP4019	0.006	0.0795
GD1-20	MB14AP4020	0.0065	2.7635		GD1-20	MB14AP4020	0.0045	0.1295
GD1-22	MB14AP4022	0.002	0.019		GD1-22	MB14AP4022	0.0025	0.0165
GD1-23	MB14AP4023	0.006	0.01		GD1-23	MB14AP4023	0.0085	0.011
GD1-24	MB14AP4024	0.005	0.0145		GD1-24	MB14AP4024	0.0055	0.0155
GD1-25	MB14AP4025	0.0065	0.015		GD1-25	MB14AP4025	0.007	0.0185
GD1-26	MB14AP4026	0.0065	0.1615		GD1-26	MB14AP4026	0.0075	0.256
GD1-27	MB14AP4027	0.006	0.179		GD1-27	MB14AP4027	0.0055	0.2535
GD1-28	MB14AP4028	0.0035	0.072		GD1-28	MB14AP4028	0.0075	0.025
Positive Control		0.6345	3.066		Positive Control		3.0195	2.8075
Third Batch
2nd		Jackson：Goat Anti-Human IgG (H+L)/HRP-1:5000			2nd		Jackson：Goat Anti-Human IgG (H+L)/HRP-1:5000
Coating		S1+S2(40589-V08B1)-0.01ug/ml	S1+S2(40589-V08B1)-5ug/ml		Coating		RBD(40592-V08B)-0.01ug/ml	RBD(40592-V08B)-1ug/ml
Sampling(1ug/ml)		OD450-B	OD450-B		Sampling(1ug/ml)		OD450-B	OD450-B
GD1-29	MB14AP4029	0.002	0.0035		GD1-29	MB14AP4029	0.004	0.0065
GD1-30	MB14AP4030	0.0075	2.7215		GD1-30	MB14AP4030	0.0085	0.017
GD1-31	MB14AP4031	0.005	2.893		GD1-31	MB14AP4031	0.006	0.0105
GD1-32	MB14AP4032	0.008	0.012		GD1-32	MB14AP4032	0.007	0.033
GD1-33	MB14AP4033	0.007	1.2245		GD1-33	MB14AP4033	0.0085	0.0135
GD1-34	MB14AP4034	0.004	0.017		GD1-34	MB14AP4034	0.005	0.03
GD1-37	MB14AP4037	0.0025	0.042		GD1-37	MB14AP4037	0.003	0.0165
GD1-38	MB14AP4038	0.0085	2.541		GD1-38	MB14AP4038	0.008	0.071
GD1-39	MB14AP4039	0.018	2.902		GD1-39	MB14AP4039	0.0055	0.021
GD1-40	MB14AP4040	0.008	0.0085		GD1-40	MB14AP4040	0.006	0.0115
GD1-41	MB14AP4041	0.0075	0.0175		GD1-41	MB14AP4041	0.0105	0.0295
GD1-61	MB14AP4061	0.004	0.0085		GD1-61	MB14AP4061	0.0055	0.0135
GD1-63	MB14AP4063	0.0015	0.0035		GD1-63	MB14AP4063	0.0025	0.0045
GD1-66	MB14AP4066	0.01	0.01		GD1-66	MB14AP4066	0.009	0.012
GD1-72	MB14AP4072	0.005	0.121		GD1-72	MB14AP4072	0.0075	0.0065
GD1-90	MB14AP4090	0.0125	0.015		GD1-90	MB14AP4090	0.0105	0.0225
GD1-91	MB14AP4091	0.0075	0.176		GD1-91	MB14AP4091	0.008	0.0145
GD1-92	MB14AP4092	0.058	2.971		GD1-92	MB14AP4092	0.004	0.0065
GD1-94	MB14AP4094	0.025	0.033		GD1-94	MB14AP4094	0.0285	0.06
GD1-96	MB14AP4096	0.034	1.985		GD1-96	MB14AP4096	0.0445	0.062
GD1-97	MB14AP4097	0.0055	0.9605		GD1-97	MB14AP4097	0.0055	0.0115
GD1-98	MB14AP4098	0.007	2.922		GD1-98	MB14AP4098	0.007	0.086
GD1-99	MB14AP4099	0.023	0.063		GD1-99	MB14AP4099	0.0225	0.1085
GD1-100	MB14AP4100	0.0045	0.0265		GD1-100	MB14AP4100	0.008	0.0325
GD1-21	MB14AP4021	0.005	0.0045		GD1-21	MB14AP4021	0.0035	0.006
GD1-35	MB14AP4035	0.007	0.0165		GD1-35	MB14AP4035	0.007	0.024
GD1-95	MB14AP4095	0.006	1.923		GD1-95	MB14AP4095	0.008	0.0265
Positive Control		0.486	2.972		Positive Control		2.5675	3.005
